# Supplementary material for: Heat-Responsive miRNAs Participate in the Regulation of Male Fertility Stability in Soybean CMS-Based F1 under High Temperature Stress
Source: Int J Mol Sci. 2021 Feb 28;22(5):2446. doi: 10.3390/ijms22052446 (PMC7957588; doi:10.3390/ijms22052446)
Supplement: Supplementary file 1 [file ijms-22-02446-s001.zip]

Archive with 1 entries (1 files):
- ijms-1057410-supplementary.xls
