# Supplementary material for: Heat-Responsive miRNAs Participate in the Regulation of Male Fertility Stability in Soybean CMS-Based F1 under High Temperature Stress
Source: Int J Mol Sci. 2021 Feb 28;22(5):2446. doi: 10.3390/ijms22052446 (PMC7957588; doi:10.3390/ijms22052446)
Supplement: Supplementary file 1 [file ijms-22-02446-s001.zip › ijms-1057410-supplementary.xls]

## Sheet: Table S1
Table S1 Data statistics of small RNA libraries in flower bud of soybean CMS-based F1 under HT stress
Type	NF1NT	YF1NT	NF1HT	YF1HT
Total tags	18218778 (100.00%)	17056107 (100.00%)	22336075 (100.00%)	14105169 (100.00%)
Clean tags	15820204 (89.33%)	15110713 (90.95%)	19760171 (91.07%)	11093627 (81.12%)
Mapping to genome	13866031 (87.65%)	13166748 (87.14%)	15991578 (80.93%)	9236709 (83.26%)

## Sheet: Table S2
Table S2 Identification of known miRNAs in flower bud of soybean CMS-based F1 under HT stress
Mature miRNA ID	Hairpin ID	miRNA family	Hairpin sequence	Hairpin structure	Genomic ID	Hairpin strand	Hairpin length (nt)	Hairpin energe (kcal/mol)	Hairpin GC (%)	Hairpin MFEI	Mature miRNA sequence	Mature miRNA length (nt)	NF1-NT TPM	YF1-NT TPM	NF1-HT TPM	YF1-HT TPM	Mature miRNA arm
gma-miR1507a	gma-MIR1507a	MIR1507	cagtgtttggcagaggtgtatggagtgagagaagggaaagggtattttccgattctgtcgttactctcttccctcTCTCATTCCATACATCGTCTGAcgaacgtatc	....(((((.((((((((((((((((((((((.(((((((((((.....((((...)))).)))))).))))))))))))))))))))))).)))).))))).....	chr13	+	107	-55.4	46.73	1.11	TCTCATTCCATACATCGTCTGA	22	26106.3	26214.7	17795.5	20226.4	3p
gma-miR1507b	gma-MIR1507b	MIR1507	gtttgacagagatgtatggagtgagagaagggaaatgatattttccgatcccatcgttactctcttccctcTCTCATTCCATACATCGTCTGacgaac	(((((.((((((((((((((((((((((.(((((..((....(..((((...))))..).))..))))))))))))))))))))))).)))).)))))	chr17	+	98	-48	43.88	1.12	TCTCATTCCATACATCGTCTG	21	26101.2	26212.3	17795.5	20221.5	3p
gma-miR1507c-3p	gma-MIR1507c	MIR1507	tgctaGAGGTGTTTGGGATGAGAGAAtagaattttttcaaatgcttgaaagtgatctcttcCCTCATTCCAAACATCATCTaacacacat	((.(((((((((((((((((((.(((.(((...(((((((....)))))))...))).))).))))))))))))))).)))).)).....	chr9	-	90	-35.8	36.67	1.08	CCTCATTCCAAACATCATCT	20	620.445	753.896	299.753	447.575	3p
gma-miR1507c-5p	gma-MIR1507c	MIR1507	tgctaGAGGTGTTTGGGATGAGAGAAtagaattttttcaaatgcttgaaagtgatctcttcCCTCATTCCAAACATCATCTaacacacat	((.(((((((((((((((((((.(((.(((...(((((((....)))))))...))).))).))))))))))))))).)))).)).....	chr9	-	90	-35.8	36.67	1.08	GAGGTGTTTGGGATGAGAGAA	21	196.56	241.705	50.7603	44.7575	5p
gma-miR1508a	gma-MIR1508a	MIR1508	aattgctatccaactgctattcccatttctaaaccttgttacacgagcatcttgatcaatggTCTAGAAAGGGAAATAGCAGTTGagtggtgctt	....((((..((((((((((((((.((((((.((((((.....((((...))))..))).))).))))))))).)))))))))))..))))....	chr16	+	95	-37.1	40	0.98	TCTAGAAAGGGAAATAGCAGTTG	23	476.383	323.517	2145.29	1519.77	3p
gma-miR1508b	gma-MIR1508b	MIR1508	aattgctattcaactgctattcccatttctaaaccttgttacacgagcatcttgatcaatggtcTAGAAAGGGGAATAGCAGTTGagtggtgctt	....((((((((((((((((((((.((((((.((((((.....((((...))))..))).))).)))))).))))))))))))))))))))....	xxx	xxx	95	-45.3	40	1.19	TAGAAAGGGGAATAGCAGTTG	21	0.01	0.01	0.5343	1.9892	3p
gma-miR1508c	gma-MIR1508c	MIR1508	ctactcaactgctattttcctttttgaaccttgttaccttgagcatcttgatcaattgttTAGAAAGGGAAATAGCAGTTGagtagtgct	(((((((((((((((((((((((((((((.(((.....(..((...))..).)))..)))))))))))))))))))))))))))))....	chr9	+	90	-42.4	36.67	1.28	TAGAAAGGGAAATAGCAGTTG	21	438.048	302.731	2072.09	1421.3	3p
gma-miR1509a	gma-MIR1509a	MIR1509	ctgcatcttcTTAATCAAGGAAATCACGGTCGcgtgtgtgccggaaagaaagtggcctgtgatctccggtttctctttctcgaccgtgtttccttggttaacgatatgtgc	..((((..(((((((((((((((.((((((((.(.(.(.((((((.....((....))......))))))..).)...).))))))))))))))))))))).))...))))	chr17	+	111	-43.6	48.65	0.81	TTAATCAAGGAAATCACGGTCG	22	303.264	195.07	332.881	410.775	5p
gma-miR1509b	gma-MIR1509b	MIR1509	ctgcatctttTTAATCAAGGAAATCACGGTTgagtgtgaaggagagaaagtggcttcagatttccgggttttccttctccactgtgtttccttggttaaagatatgtgc	..((((.((((((((((((((((.((((((.((....(((((((((....(((..........)))..))))))))))).)))))))))))))))))))))).))))..	chr5	-	109	-40.4	42.2	0.88	TTAATCAAGGAAATCACGGTT	21	25.8824	14.3904	93.5058	81.5582	5p
gma-miR1510a-3p	gma-MIR1510a	MIR1510	ttatggaactggAGGGATAGGTAAAACAATGACTGCtgtataagtaattgttatagttagTTGTTGTTTTACCTATTCCACCCattccatgta	.(((((((..((.((((((((((((((((..((((((((((((....))).))))).))))..)))))))))))))))).))..)))))))..	chr16	+	93	-46.3	34.41	1.45	TTGTTGTTTTACCTATTCCACCC	23	2077.43	1548.3	726.674	755.905	3p
gma-miR1510a-5p	gma-MIR1510a	MIR1510	ttatggaactggAGGGATAGGTAAAACAATGACTGCtgtataagtaattgttatagttagTTGTTGTTTTACCTATTCCACCCattccatgta	.(((((((..((.((((((((((((((((..((((((((((((....))).))))).))))..)))))))))))))))).))..)))))))..	chr16	+	93	-46.3	34.41	1.45	AGGGATAGGTAAAACAATGACTGC	24	519.357	636.108	294.944	256.61	5p
gma-miR1510b-3p	gma-MIR1510b	MIR1510	tttatggaagtggAGGGATAGGTAAAACAACTACTtctgtaaaagtaattgttatagttagtTGTTGTTTTACCTATTCCACCaattccatcta	...((((((.(((.(((((((((((((((((.(((.((((((((....)).))))))..))).))))))))))))))))).))).))))))...	chr2	+	94	-43.3	31.91	1.44	TGTTGTTTTACCTATTCCACC	21	1882.09	1368.15	153.884	214.836	3p
gma-miR1510b-5p	gma-MIR1510b	MIR1510	tttatggaagtggAGGGATAGGTAAAACAACTACTtctgtaaaagtaattgttatagttagtTGTTGTTTTACCTATTCCACCaattccatcta	...((((((.(((.(((((((((((((((((.(((.((((((((....)).))))))..))).))))))))))))))))).))).))))))...	chr2	+	94	-43.3	31.91	1.44	AGGGATAGGTAAAACAACTACT	22	4921.81	6072.74	2130.86	2274.68	5p
gma-miR1511	gma-MIR1511	MIR1511	tcagccgtggtatcaggtcctgcttcatcaagtggtcttgtgttcaaatccagcctcaagcacatggttAACCAGGCTCTGATACCATGgtgaatataa	(((.((((((((((((..((((.((.((((.(((..((((.(((.......)))..))))))).)))).)).))))..)))))))))))))))......	chr18	+	99	-38.6	46.46	0.84	AACCAGGCTCTGATACCATG	20	3038.01	1845.43	2833.49	3225.53	3p
gma-miR1512a-3p	gma-MIR1512a	MIR1512	tcttgattccTAACTGAAAATTCTTAAAGTATtcccatcatcgaaatgaaatgaagattgggaatGCTTTAAGAATTTCAGTTATGcatcaatca	..(((((.(.(((((((((.(((((((((((((((((((.(((........))).)).)))))))))))))))))))))))))).).)))))...	chr18	+	95	-39.3	30.53	1.36	GCTTTAAGAATTTCAGTTATG	21	1.2209	0.7995	0.01	4.9731	3p
gma-miR1512b	gma-MIR1512b	MIR1512	ttgataccTAACTGGAAATTCTTAAAGCATtcccatcatcaaaatgatgtgaaaattaggaatgctttaagaatttcagttatgcatca	.((((.(.((((((.((((((((((((((((((((((((....)))))).........)))))))))))))))))))))))).).))))	chr2	-	89	-36.5	30.34	1.35	TAACTGGAAATTCTTAAAGCAT	22	9.7669	16.5223	5.8775	12.93	5p
gma-miR1512c	gma-MIR1512c	MIR1512	tcttgataccTAACTGAACATTCTTAGAGCATcaccattgtagttcaacatcataatgatgtgaaaaatgggaatgctttaagaatttcagttatgcatcaatc	..(((((.(.((((((((.(((((((((((((..(((((....((((.((((.....)))))))).)))))..))))))))))))))))))))).).)))))..	chr2	-	104	-43.6	32.69	1.28	TAACTGAACATTCTTAGAGCAT	22	6.1043	6.6622	0.01	0.01	5p
gma-miR1513a-5p	gma-MIR1513a	MIR1513	ggatcagataTGAGAGAAAGCCATGACTTACacacacattgaaatcttagtTTTAAATGTGTATAAGTCATGGTtttctctcatatctaatcc	((((.(((((((((((((((((((((((((.(((((..(((((((....))))))).))))).))))))))))))))))))))))))).))))	chr7	+	93	-53.3	33.33	1.72	TGAGAGAAAGCCATGACTTAC	21	130.877	72.4849	24.5787	18.8976	5p
gma-miR1513b	gma-MIR1513b	MIR1513	tgcgtttgtaaatcatgactttctcttgtatctcatctgagtataTGAGAGAAAGCCATGACTTACacac	...((.(((((.(((((.((((((((..((((((....))).)))..)))))))).))))).))))).))	chr20	-	70	-30	37.14	1.15	TGAGAGAAAGCCATGACTTAC	21	130.877	72.4849	24.5787	18.8976	3p
gma-miR1513c	gma-MIR1513c	MIR1513	gatctgaTATGAGAGAAAGCCATGACttacacacgcattgaaatctaagttaaatatgtgtgtaagtcatggcattatctcatatctaatc	(((..(((((((((.((.(((((((((((((((((.(((.............))).))))))))))))))))).)).)))))))))..)))	chr17	-	91	-43.82	34.07	1.41	TATGAGAGAAAGCCATGAC	19	20.5106	11.1925	8.0148	14.9192	5p
gma-miR1514a-3p	gma-MIR1514a	MIR1514	ctttgctattTTCATTTTTAAAATAGGCATTggggtcccttcttgttcctccttttcctttcctatcccaATGCCTATTTTAAAATGAAAAcaacgata	........((((((((((.(((((((((((((((((............................)))))))))))))))))))))))))))........	chr7	-	99	-30.79	34.34	0.91	ATGCCTATTTTAAAATGAAAA	21	0.4883	0.01	0.01	0.01	3p
gma-miR1514a-5p	gma-MIR1514a	MIR1514	ctttgctattTTCATTTTTAAAATAGGCATTggggtcccttcttgttcctccttttcctttcctatcccaATGCCTATTTTAAAATGAAAAcaacgata	........((((((((((.(((((((((((((((((............................)))))))))))))))))))))))))))........	chr7	-	99	-30.79	34.34	0.91	TTCATTTTTAAAATAGGCATT	21	10.0111	13.3244	9.0834	15.9138	5p
gma-miR1514b-3p	gma-MIR1514b	MIR1514	ctttgctattTTCATTTTTAAAATAGACATTgggcttcttcttgttcctcttttttccttccaattccgatttggtcctaATGCCTATTTTAAAATGAAAAcaatgata	........((((((((((.(((((((.(((((((((...((...........................))...)).))))))).)))))))))))))))))........	chr17	+	109	-22.03	30.28	0.67	ATGCCTATTTTAAAATGAAAA	21	0.4883	0.01	0.01	0.01	3p
gma-miR1514b-5p	gma-MIR1514b	MIR1514	ctttgctattTTCATTTTTAAAATAGACATTgggcttcttcttgttcctcttttttccttccaattccgatttggtcctaATGCCTATTTTAAAATGAAAAcaatgata	........((((((((((.(((((((.(((((((((...((...........................))...)).))))))).)))))))))))))))))........	chr17	+	109	-22.03	30.28	0.67	TTCATTTTTAAAATAGACATT	21	0.2442	0.2665	0.01	0.01	5p
gma-miR1515a	gma-MIR1515a	MIR1515	taaatgttcaTCATTTTGCGTGCAATGATCTGaaccattttgattccctgcaccgttatttcgttgtggcataatcaaattaagccattgattttatgtttgtggaaaacgtttctgatcactcacgcaaaatgatgtcaatttt	.((((...((((((((((((((...(((((.(((.(..........................................................................).))).)))))..))))))))))))))...)))).	chr1	+	145	-43.5	34.48	0.87	TCATTTTGCGTGCAATGATCTG	22	88.3909	62.8913	244.718	669.374	5p
gma-miR1515b	gma-MIR1515b	MIR1515	tgttcaTCATTTTGCGTGCAATGATCTGaaccattttcattccctgtaccgttgtttcgttctggcataaccaaattaggtcattgttttttggtttgtggaaaatgtttctgatcattcacgcaaaatgatgtcaatttt	((..((((((((((((((.(((((((.(((.(((((((..............................................................))))))).))).))))))))))))))))))))).)).....	chr11	-	141	-47.8	35.46	0.96	TCATTTTGCGTGCAATGATCTG	22	88.3909	62.8913	244.718	669.374	5p
gma-miR1516a-3p	gma-MIR1516a	MIR1516	catgtttggataCAAGTTATAAGCTCTTTTGAGAGcttctctacagaaaatatattatatatttccggtagagaagctctCAAAAGAGCTTATGGCTTGTAtccaaacaga	..((((((((((((((((((((((((((((((((((((((((((.(.(((((((...))))))).).))))))))))))))))))))))))))))))))))))))))))..	chr3	+	111	-75.2	34.23	1.98	CAAAAGAGCTTATGGCTTGTA	21	0.01	0.01	0.01	6.9623	3p
gma-miR1516c	gma-MIR1516c	MIR1516	tgatcatggcAATGTCTGGGCTTAGCGAGGCGGTcacgagcttagcgtgcttttgggtttcttcatggtccttcttcgtgctaagcttgagcttgcctgctaagcgaggaggtgcgttgagcc	...(((..(((.(.(((..(((((((.((((((.(.(((((((((((((.....(((...((....)).)))....))))))))))))).).)))))))))))))..))).))))..)))...	chr4	+	123	-49.4	54.47	0.74	AATGTCTGGGCTTAGCGAGGCGGT	24	0.2442	0.01	4.8089	0.01	5p
gma-miR1517	gma-MIR1517	MIR1517	gctaggtatttttgaccgacattagacatgactatttttagtcgacattgactaagtttttacagtcgacatccactagagttttttcgatcgacatcggtcaaagcaattttttagccaacatcaatcaaggctattttatagccgatgttgggtagggttttttattcgacatcagtcagggctattttttagccaacttcgactagagatttttcagccaacattgactaatgatgtttttcagtcgacatcgggtaggttctattggtcggcatcgaccaagctattttttagtcgatactagatagatttttttgtcaacgcctgctaggattttttaggttgacgttggctaaaaatAGTCTTGGTCAATGTCGTTCGAAAaaaccctagt	((((((..(((((((.(((((((.(((..(((((((((((((((((................................................................................................................................................................................................................................................................................................................)))))))))))))))))...)))))))))).)))))))...))))))	chr14	+	397	-135.7	38.04	0.9	AGTCTTGGTCAATGTCGTTCGAAA	24	1.9534	1.8654	0.01	0.01	3p
gma-miR1518	gma-MIR1518	MIR1518	atgtgcaaaaTGTGTTGTAAAGTGAATATCAtcggcacataggtcatgagatcaacattgacagatttacaggcagccttgacgtgagaacacgataaatgtttagcctgatattcaccacaatcacacttttggaat	.....(((((((((((((...((((((((((..(((.....................................................................))))))))))))).)))).)))).)))))....	chr9	+	138	-36.2	38.41	0.68	TGTGTTGTAAAGTGAATATCA	21	0.01	0.2665	3.2059	0.01	5p
gma-miR1520a	gma-MIR1520a	MIR1520	aaaggaatgttgaccgtcatgtgtcatgttcttattggatgatgactgttgtgtcatgttctgattggtcaatgaaaataacaatgcatttcatcttttatggagttgacatccaatTAGAACATGATACATGACAGTCAtcatccaata	.................................((((((((((((((((((((((((((((((((((((((((....((((..(((.....)))...))))...)))))...)))))))))))))))))))..)))))))))))))))).	chr14	-	150	-63	34.67	1.21	TAGAACATGATACATGACAGTCA	23	0.01	0.533	0.01	0.01	3p
gma-miR1520b	gma-MIR1520b	MIR1520	cgtgtcacgttcttattgaatgatgactattacgtgtcatgttctgatcgaccaatgacaacaacaataattcgacatccaatcagaacatgacacGTGACAGTCATCATTTAATAAGAacgtgacata	.(((((((((((((((((((((((((((.((((((((((((((((((((((....((.......)).....)))).......)))))))))))))))))).))))))))))))))))))))))))))).	chr20	-	129	-71.91	37.21	1.5	GTGACAGTCATCATTTAATAAGA	23	0.4883	0.2665	0.01	0.01	3p
gma-miR1520c	gma-MIR1520c	MIR1520	atgatgactgtcacgtgtcatattctgattgatcaataaaaataataatacattttattttttatggagttgacatccaatcagaacatgacacatgacaaacatcaTTCAATAAGAACGTGACACGTGAcagttaacat	(((.((((((((((((((((..((((.(((((............................................................................))))).))))..)))))))))))))))).)))	chr17	+	140	-44.2	30.71	1.03	TTCAATAAGAACGTGACACGTGA	23	0.01	0.2665	0.01	3.9784	3p
gma-miR1520d	gma-MIR1520d	MIR1520	atgatgactatcacatgtcatgttctgattggatgttaactctatgaaaaaacaaatacattgttgttttcattgatcaATCAGAACATGACACGTGACAAttatcatcca	(((((((.(.((((.(((((((((((((((((........((.((((((((((((.....))))).))))))).))))))))))))))))))).)))).).)))))))...	chr7	-	111	-42.3	31.53	1.21	ATCAGAACATGACACGTGACAA	22	0.7325	1.066	8.0148	0.01	3p
gma-miR1520e	gma-MIR1520e	MIR1520	taactgtcacgtatcacgttctgattggatgatgactgtcacatgtcatattctaattggtcaatgaaaacagcaatgcatttcatctttcatggagttgacatccaatcagaacatgacacgtgacagtcgtcatcCAATAAGAACGTGACATATGACAGtca	..(((((((..(.(((((((((.(((((((((((((((((((.((((((.((((.(((((............................................))))).)))).)))))).))))))))))))))))))).))))))))).)..)))))))..	chr17	-	164	-80.3	39.02	1.25	CAATAAGAACGTGACATATGACAG	24	0.2442	1.5989	16.0296	8.9515	3p
gma-miR1520f-3p	gma-MIR1520f	MIR1520	ttcttactaaatgacgATTGTCACGTGTCATGTTCTGATTacatgaaagatgaaatgcattgttattttcattgacCAATCAGAACATGACACATGACAAtca	...............((((((((.((((((((((((((((........(((((((...........)))))))....)))))))))))))))).)))))))).	chr2	-	103	-40.6	33.01	1.19	CAATCAGAACATGACACATGACAA	24	0.4883	1.5989	2.1373	0.01	3p
gma-miR1520f-5p	gma-MIR1520f	MIR1520	ttcttactaaatgacgATTGTCACGTGTCATGTTCTGATTacatgaaagatgaaatgcattgttattttcattgacCAATCAGAACATGACACATGACAAtca	...............((((((((.((((((((((((((((........(((((((...........)))))))....)))))))))))))))).)))))))).	chr2	-	103	-40.6	33.01	1.19	ATTGTCACGTGTCATGTTCTGATT	24	17.8247	18.3877	47.5544	49.7306	5p
gma-miR1520g	gma-MIR1520g	MIR1520	atgatgactgtcacgtgtcatgttctaattgaatcttgaatccatggaagataaaatacattattgttatcattgatCAATCAGAACATGACACGTGACAAtcatcat	(((((((.((((((((((((((((((.(((((.((.......................................))))))).)))))))))))))))))).)))))))	chr12	-	108	-47.3	32.41	1.35	CAATCAGAACATGACACGTGACAA	24	2.1976	1.8654	8.0148	0.01	3p
gma-miR1520h	gma-MIR1520h	MIR1520	cacgtgtcacgttctaattgaacgttgattctatagactatgaaaatgtattgttgttgtcAACGTCCAATCAGAACGTGACATGtg	(((((((((((((((.((((.((((((((...((((((.((....)))).))))....)))))))).)))).)))))))))))))))	chr6	+	87	-39.7	37.93	1.2	AACGTCCAATCAGAACGTGACATG	24	0.01	0.01	0.01	1.9892	3p
gma-miR1520i	gma-MIR1520i	MIR1520	taatgttgactatcacgtgtcacgttcttattggattatgactgtcacgtgtcatgttctgattggtcaatgaaaataacaatacatttaatcttttatggagttgacattcaatcaaAACGTGACACGTGACGGTCAACATca	..((((((((..((((((((((((((............................................................................................))))))))))))))..))))))))..	chr3	-	144	-53.19	35.42	1.04	AACGTGACACGTGACGGTCAACAT	24	0.01	0.533	0.01	0.01	3p
gma-miR1520j	gma-MIR1520j	MIR1520	gaatgttgactgtcacatgtcacgttcttattgaatgatgattgtcacgtaccatgttatgattggatatcaactccatgaaagatgaaatgcattattattttcactaaccaatcataacataacacgtgatcgtcatcatccaatAAGAACGTGACACATGACAATCAAcattc	(((((((((.(((((..((((((((((((((((.((((((((.(((((((...(((((((((((((............................................)))))))))))))...))))))).)))))))).))))))))))))))))..))))).)))))))))	chr11	-	176	-84.4	34.66	1.38	AAGAACGTGACACATGACAATCAA	24	1.2209	1.066	0.01	0.01	3p
gma-miR1520k	gma-MIR1520k	MIR1520	ttcttattggatgatgattgtcacgtgtcatgttctgattagtcaatgaaaacagcaatgtatttcatctttcatggtgttgacatccAATCAGAACATGACACATGACAGTcatcaaccaataagaa	.(((((((((.((((((((((((.((((((((((((((((................................................)))))))))))))))).)))))))))))).))))))))).	chr19	+	128	-65	35.16	1.44	AATCAGAACATGACACATGACAGT	24	1.465	1.5989	2.1373	0.01	3p
gma-miR1520l	gma-MIR1520l	MIR1520	gatgatgattgtcacgtgtcatattctgattggtcaatgaaaacaacaatgcatttcatcttatatggagttgacattcAATCAGAACATGACACGTGATAGTcatcatt	((((((((((((((((((((((.(((((((((((((((..........(((.....)))..........))))))...))))))))).))))))))))))))))))))))	chr18	+	110	-50.25	34.55	1.32	AATCAGAACATGACACGTGATAGT	24	2.1976	2.9314	0.01	5.9677	3p
gma-miR1520m	gma-MIR1520m	MIR1520	ttcttattggatgatgactgttacgtgccatgttctgattggatgtcaactccataaaagatgaaatgaattgttgttttcatttatcAATCAGAACATGACATGTGACAATtatcattcaataagaa	.((((((((((((((((.(((((((((.(((((((((((..................................................))))))))))).))))))))).)))))))))))))))).	chr4	-	128	-57.4	31.25	1.44	AATCAGAACATGACATGTGACAAT	24	0.01	0.533	5.3432	3.9784	3p
gma-miR1520n	gma-MIR1520n	MIR1520	attgtcatgtattatgttttgattgaatgtcaattccattaaaaataaaatgtattgttattttcattaaTCAATCAGAACATGACACGTGACAgt	((((((((((.((((((((((((((((((..(((..((.................))..)))..)))...))))))))))))))).))))))))))	chr14	+	96	-31.13	25	1.3	TCAATCAGAACATGACACGTGACA	24	3.9068	4.7968	8.0148	2.9838	3p
gma-miR1520o	gma-MIR1520o	MIR1520	ttacaaaagaatattgattgtcatgtgtcacattctgattggatgataactgtcatgtgttaggttttgatttaatattgactctatggacgatgaaaatgtattgttgttgtcaacgttcaattagaacgtgacatgtgattgTCATCGTCCAATCAGAATGTGACAtgtgacagtcaacattcttttgtaa	.(((((((((((.((((((((((((((((((((((((((((((((((.((.(((((((((((.(((((((((.((..(((((......(((((((......)))))))...)))))..)).))))))))).))))))))))).)).)))))))))))))))))))))))))))))))))).))))))))))).	chr17	+	193	-103.2	33.16	1.61	TCATCGTCCAATCAGAATGTGACA	24	0.01	0.2665	0.01	0.01	3p
gma-miR1520q	gma-MIR1520q	MIR1520	tggtgtcacgtgtcatgatctgattaattaataaaaataacatgacatgtcaactccataaaagatgaaatgtattgttgtttttATTGACCAATCAGAACATGACACAtgacaat	...(((((.((((((((.(((((((..(((((((((((((((..((((.(((.((.......)).))).))))..)))))))))))))))..))))))).)))))))).)))))..	chr8	-	116	-47.7	30.17	1.36	ATTGACCAATCAGAACATGACACA	24	0.9767	0.533	0.01	0.01	3p
gma-miR1521a	gma-MIR1521a	MIR1521	tactcattgaCTGTTAATGGAAAATGTTGActgccaaatgtcataatcctattggatgttaaaattgtatacgaaaattcacgtccaatatgattatgacatatgacagttaacgttacccattaacagtcaacgtccaataaaattgtgacacataacagtcaacattattcaataacaattaatgttc	......((((((((((((((..(((((((((((.((.(((((((((((.((((((((((.((..(((....)))...)).)))))))))).))))))))))).)).)))))))))))..)))))))))))))).........................................................	chr11	-	190	-70.3	30.53	1.21	CTGTTAATGGAAAATGTTGA	20	0.01	0.01	1.0686	0.01	5p
gma-miR1523a	gma-MIR1523a	MIR1523	aggacccattATGGGATAAATGTGAGCTCAggagcgatgaataaatcctttcatcactcctcattactcccgagctcacatttatttcaaaatga	......((((.((..(((((((((((((((((((.((((((........)))))).)))))..........))))))))))))))..)).)))).	chr2	-	95	-42.8	40	1.13	ATGGGATAAATGTGAGCTCA	20	16.6038	5.8627	6.9461	21.8815	5p
gma-miR1524	gma-MIR1524	MIR1524	gcgacttattggagttcattcttcgcactctctcggaaaccacttgtttccaatcatctaatcagacgatagcagactcaagaaagacgtttccttcccagatccttctagaccatttgcaaaccgtctccttccccgaatccattctccaaaccctcgatccttgaggagctccaccaccgtgacggcgctccggtctccgccgtcaattgtgccgtcgcggtggagcatgagcgtcttcatgagtctgaaagggaattataggaactactttcctgattaggttattggaaacaagtggtttcCGAGTCCGAGGAAGGAACTCCaacgcccaac	(((.....(((((((((.(((((((......(((((((((((((((((((((((.((((((((......................................................................................................................................................................................................................)))))))).)))))))))))))))))))))))..))))))).)))))))))))).....	chr8	+	336	-145.6	50.3	0.86	CGAGTCCGAGGAAGGAACTCC	21	0.2442	0.01	0.01	0.01	3p
gma-miR1527	gma-MIR1527	MIR1527	ctcacaagccggttttgtaaggttgagttagacctcaaatttcaacatggtatcagagccattgaaccacatgctatcaggtttccgctatcgggccaccccccatttatgtctacgaaccaaacctaatagtgctgatcgtgagggggtgtgttaagagtcccacatcggataggacatggtctgacaatatatttataaagttgaggccTAACTCAACCTTACAAAACCggcttgtgag	(((((((((((((((((((((((((((((((.((((((.....................................................................................................................................................................)))))).)))))))))))))))))))))))))))))))	xxx	xxx	241	-101.4	45.23	0.93	TAACTCAACCTTACAAAACC	20	0.2442	0.01	0.01	0.01	3p
gma-miR1531-3p	gma-MIR1531	MIR1531	aagtcttcccATATGGACGAAGAGATAGGTAAATgttgaagtaggcctgtgggtttcttggcttcaacctttaccaatccctTCGTCCATATGGGAAGACTTGTCtctcgacttc	((((((((((((((((((((((.(((.((((((.(((((((((((((....)))))....)))))))).)))))).))).)))))))))))))))))))))).............	chr20	+	115	-65.3	45.22	1.26	TCGTCCATATGGGAAGACTTGTC	23	1.7092	1.3324	5.3432	0.01	3p
gma-miR1531-5p	gma-MIR1531	MIR1531	aagtcttcccATATGGACGAAGAGATAGGTAAATgttgaagtaggcctgtgggtttcttggcttcaacctttaccaatccctTCGTCCATATGGGAAGACTTGTCtctcgacttc	((((((((((((((((((((((.(((.((((((.(((((((((((((....)))))....)))))))).)))))).))).)))))))))))))))))))))).............	chr20	+	115	-65.3	45.22	1.26	ATATGGACGAAGAGATAGGTAAAT	24	11.4762	7.9947	0.01	6.9623	5p
gma-miR1532	gma-MIR1532	MIR1532	tcaactcattctctcgcgtagcgtgtagcgcgtgctaaacgagacgttaagcacgagagtcagaatccgttactcgcgcacagcgcacagcacagactaagtggacaaaactgacacagAACACGCTAAGCGAGAGGAGCTCgctaagcaca	........(((((((((.((((((((..............................................................................................)))))))).)))))))))..............	chr13	+	152	-54.9	52.63	0.69	AACACGCTAAGCGAGAGGAGCTC	23	0.01	0.533	0.01	0.01	3p
gma-miR1535a	gma-MIR1535a	MIR1535	taagaggcctagacatcaccacaaacaagtcaccaaagaaggaagagtgtcacagaatccgggtgatCTTGTTTGTGGTGATGTCTagaccttcct	...((((.((((((((((((((((((((((((((......(((..............))).))))).))))))))))))))))))))).))))...	chr19	+	96	-50.04	45.83	1.14	CTTGTTTGTGGTGATGTCT	19	20.2664	13.8574	32.5935	167.095	3p
gma-miR1535b	gma-MIR1535b	MIR1535	tctttggtgaCTTGTTTGTGGTGATGTCTAGgcctcttagccttgagagaaaggaaaggaacttgggaacttatccacagcaaattatgt	......((((.(((((.(((((((..((((((..((((..((((......))))..)))).))))))...))).))))))))).))))..	chr19	-	90	-24.2	42.22	0.64	CTTGTTTGTGGTGATGTCTAG	21	18.313	11.992	19.7698	154.165	5p
gma-miR1536	gma-MIR1536	MIR1536	gagaggatagcaatattgtctctgctttaatttatcaccacattccttctcatctcaagagatgctttgcttattgtgccatattcccaagagatttacatatgtttgtaagagagcttttaattttgttgtgaatggctgaaaattttatacaatgccctcatgagagtatttagatgatatattatgtgggtatgttgttaaacaatcAAGCAGAGACAAATGTGTTTAgtcatgcatg	.............................................................................(((((..((.(((.(((.(((.....((((......))))...))).))).))).)))))))......................................................................................................	chr15	-	241	-57.4	33.61	0.71	AAGCAGAGACAAATGTGTTTA	21	0.7325	1.3324	0.01	0.01	3p
gma-miR156a	gma-MIR156a	MIR156	cacaccagattgagagaggcTGACAGAAGAGAGTGAGCACatgctagtggtatttgtatgagggcatacaattgcgggtgcgtgctcacttctctatctgtcagcttcccattcttttttac	......(((.((.(.(((((((((((((((((((((((((..(((....(((.(((((((....))))))).))).)))..)))))))).))))).))))))))))))))).))).......	chr17	-	122	-57.7	46.72	1.01	TGACAGAAGAGAGTGAGCAC	20	319.623	264.09	51.8289	67.6336	5p
gma-miR156b	gma-MIR156b	MIR156	tgatgtgagatatctcatgtTGACAGAAGAGAGAGAGCACAacccgggaatggctaaaggagtctttgcctttgttgggagtgtgccctctcttcctctgtcatcatcacattcacatgc	..(((((((.......(((.(((((((.(((((((.(((((.(((((.((.(((.((((....))))))).)).)))))..))))).)))))))..))))))).)))....)))))))..	chr14	+	120	-50.6	47.5	0.89	TGACAGAAGAGAGAGAGCACA	21	596.76	486.608	69.4615	114.38	5p
gma-miR156c	gma-MIR156c	MIR156	acttgaccactaggcttatctctttccgtttctgagcatgcatactcattcacagcatcaaaatgcacagatcctgatggagattgcacagggcaggtgatgctagattgcaccatactcaactctggactttgtgattgaagtgTTGACAGAAGATAGAGAGCACaacctgagtcaaaggatcc	..(((((...((((.....((((((...((((((..((.((((..(((.((((((..((....................................................................))..)))))).))).)))))).))))))..)))))).....)))).))))).......	chr16	-	185	-47.4	44.86	0.57	TTGACAGAAGATAGAGAGCAC	21	2710.08	1937.64	58.7751	106.424	3p
gma-miR156d	gma-MIR156d	MIR156	ctacttggtaattaaggttgTTGACAGAAGATAGAGAGCACagatgatgatatgcatattatataatatatagcagggaactcatgatgaattgtgcatcttactcctttgtgctctctatacttctgtcatcaccttcagcctccatttc	......(((....(((((.(.(((((((((((((((((((((((.(((((.(((((((..................................))))))).))).)).)))))))))))))).))))))))).))))))..)))........	chr8	+	151	-53.7	37.09	0.96	TTGACAGAAGATAGAGAGCAC	21	2718.39	1944.57	58.7751	106.424	5p
gma-miR156e	gma-MIR156e	MIR156	aggaggtgttggtgatgctgTTGACAGAAGATAGAGAGCACtgatgatgaaatgcatgaaagggaatggcatctcactcctttgtgctctctagtcttctgtcatcatccttctccctcccctc	.(((((.(..((.((((....((((((((((((((((((((.((.(((((.((((((........)).)))).))).)).)).))))))))).))))))))))).))))))...))))))....	xxx	xxx	124	-53.4	47.58	0.91	TTGACAGAAGATAGAGAGCAC	21	2711.3	1940.3	58.7751	109.407	5p
gma-miR156f	gma-MIR156f	MIR156	atatctcatgTTGACAGAAGAGAGAGAGCACAacccgggaatggttaaaggagtctttgcctttgttgggagtgtgctctctcttcctctgtcatcatcacattca	.......(((.(((((((.(((((((((((((.(((((.((.(((.((((....))))))).)).)))))..)))))))))))))..))))))).)))........	chr2	-	106	-47.7	45.28	0.99	TTGACAGAAGAGAGAGAGCACA	22	596.76	486.608	69.4615	114.38	5p
gma-miR156g	gma-MIR156g	MIR156	tgaacaatatcttgaacagtttgttgACAGAAGATAGAGAGCACAGgtgatcatacccaaaaaagcttttgtgtgtgagcagttttgtgctctctatcttctgtcaatgtacttctca	............(((..(((.((((((((((((((((((((((((((((.((((((.(((((....))))).)))))).))..)))))))))))))))))))))))))).)))..)))	chr19	-	118	-54.8	38.14	1.22	ACAGAAGATAGAGAGCACAG	20	52.7415	41.3057	0.01	0.01	5p
gma-miR156h	gma-MIR156h	MIR156	cttagaaatTGACAGAAGAGAGTGAGCACacagaagcacttggtatagttatatactgttgcttttgcgtgctcacttctctttctgtca	.........((((((((((((((((((((.((((((((..(((((((....))))))).)))))))).)))))))).)))).))))))))	chr4	-	90	-47.2	40	1.31	TGACAGAAGAGAGTGAGCAC	20	323.286	266.222	52.8976	67.6336	5p
gma-miR156i	gma-MIR156i	MIR156	ttaaggttgTTGACAGAAGATAGAGAGCACagatgatgatatgcatattatataaaaagcagctagggaactcatgaattgtgcatctcactcctttgtgctctctatacttctgtcatcacccttcagc	..((((.((.(((((((((((((((((((((((.(((((.(((((((............((...((....))..))...))))))).))).)).)))))))))))))).))))))))).)).))))....	chr5	-	130	-53.76	39.23	1.05	TTGACAGAAGATAGAGAGCAC	21	2718.39	1944.57	58.7751	106.424	5p
gma-miR156j	gma-MIR156j	MIR156	ggtgatgctgTTGACAGAAGATAGAGAGCACagatgatgaaatgcaagaaaggaaatggcatcttactcttttgtgctctctagtcttcttgtcatcatcatt	.((((((....(((((((((((((((((((((((.(((((.((((.............)))).))).)).)))))))))))).)))))).))))).)))))).	chr2	+	103	-42.52	39.81	1.04	TTGACAGAAGATAGAGAGCAC	21	2718.39	1944.57	58.7751	106.424	5p
gma-miR156k	gma-MIR156k	MIR156	gaaaTTGACAGAAGAGAGTGAGCACacagaggcacttggtatagtatatatactattgcttttgcgtgctcacttctctttctgtcaacttc	(((.(((((((((((((((((((((.((((((((..(((((((.....))))))).)))))))).)))))))).)))).))))))))).)))	chr6	-	92	-51	40.22	1.38	TTGACAGAAGAGAGTGAGCAC	21	323.286	266.222	52.8976	67.6336	5p
gma-miR156l	gma-MIR156l	MIR156	ggtaaggttgTTGACAGAAGATAGAGAGCACagatgatgatatgcacatatacatggaacaggaatttaagcaattgcatctcactcctttgtgctctctaagcttctgtcatccacctcc	((..((((.(.(((((((((.(((((((((((((.(((((.(((((.............................))))).))).)).)))))))))))))..))))))))).).))))))	chr7	+	121	-46.15	42.15	0.9	TTGACAGAAGATAGAGAGCAC	21	2718.39	1944.57	58.7751	106.424	5p
gma-miR156m	gma-MIR156m	MIR156	agggttgTTGACAGAAGATAGAGAGCACagatagtgatatgcataaaaatatggaacgggaaagcaattgcatctcactcctttgtgctctctaggcttctgtcatccacacctt	(((((.(.(((((((((.(((((((((((((.(((((.(((((.........................))))).)))))..)))))))))))))..))))))))).).)).))).	chr9	-	115	-49.51	42.61	1.01	TTGACAGAAGATAGAGAGCAC	21	2718.39	1944.57	58.7751	106.424	5p
gma-miR156n	gma-MIR156n	MIR156	aaaTTGACAGAAGAGAGTGAGCACaaagaggcacttgatataattctatatcactgcttttgtgtgctcaccactctttctgtcggttt	(((((((((((((((.(((((((((.(((((((..(((((((....))))))).))))))).)))))))))..))).))))))))))))	chr14	-	89	-44.9	39.33	1.28	TTGACAGAAGAGAGTGAGCAC	21	322.309	265.156	52.8976	67.6336	5p
gma-miR156o	gma-MIR156o	MIR156	aaaTTGACAGAAGAGAGTGAGCACaaagaggcacttgatataaatctatatcactgcttttgtgtgctcactactctttctgtcggtttt	(((((((((((((((((((((((((.(((((((..(((((((....))))))).))))))).)))))))))).))).)))))))))))).	chr17	+	90	-47.8	37.78	1.41	TTGACAGAAGAGAGTGAGCAC	21	322.309	265.156	52.8976	67.6336	5p
gma-miR156p	gma-MIR156p	MIR156	ctttgggagaTTGACAGAAGAAAGGGAGCACatgctgcaattatatcaacacatacctttgccgtgcgtgctctcttttcttcctgtcaatctcgaatca	......(((((((((((((((((((((((((..((.((((...(((......)))...)))).))..)))))).)))))))).)))))))))))......	chr11	-	100	-43.8	44	1	TTGACAGAAGAAAGGGAGCAC	21	95.7161	63.1578	1.603	6.9623	5p
gma-miR156q	gma-MIR156q	MIR156	tttgtggaggTGACAGAAGAGAGTGAGCACTtggctctttcctagcatggatctaagttcacgccaaaagccgtgtgctctctctctatctgtcaccacctcctt	.....((.(((((((((((((((.((((((.(((((.(((....((.(((((....))))).)).)))))))).)))))).)))))).))))))))).)).....	chr13	+	105	-50.8	49.52	0.98	TGACAGAAGAGAGTGAGCACT	21	319.379	269.154	58.7751	67.6336	5p
gma-miR156r	gma-MIR156r	MIR156	ttgttaattgcttttttctcttctagttatatggggttcgtgatcataatatgatgacaatcctaatgcataatattctttcgtattttatgcagagagagtgaaggatcaagcacatgcataagatagagcctgCTGACAGAAGATAGAGAGCATagctgaacat	.((((...((((((((..((((((.((((...........................................................................................................)))))))))).))))))))......)))).	chr16	+	166	-44.9	35.54	0.76	CTGACAGAAGATAGAGAGCAT	21	4.151	4.2638	0.01	0.01	3p
gma-miR156s	gma-MIR156s	MIR156	cttcaggtttgttaatttgtggaggTGACAGAAGAGAGTGAGCACTtggctctttcctagcatggatctttcgtgctaaaagctgtgtgctcattctctatctgtcaccacctccttttactccctctcctctt	....(((...((........((.((((((((((((((((((((((.(((((......(((((((((...)))))))))..))))).))))))))))))).))))))))).)).......))..)))........	chr17	-	134	-56.06	45.52	0.92	TGACAGAAGAGAGTGAGCACT	21	319.379	269.154	58.7751	67.6336	5p
gma-miR156t	gma-MIR156t	MIR156	cttttagagaTTGACAGAAGAAAGGGAGCACatactgcaattatatgaacacatacctttgccgtgcgtgctctcttttcttgctgtcaatctcgtatta	......(((((((((((((((((((((((((.(((.((((...((((....))))...)))).))).)))))).)))))))).)))))))))))......	chr1	+	100	-47.3	40	1.18	TTGACAGAAGAAAGGGAGCAC	21	95.7161	63.1578	1.603	6.9623	5p
gma-miR156u	gma-MIR156u	MIR156	gagagaggcTGACAGAAGAGAGTGAGCACatactagtggagattgtatgagggcatacaattgcgggtgcgtgctcacttctctatctgtcagcttccca	..(.(((((((((((((((((((((((((.((((.((...(((((((((....))))))))))).)))).)))))))).))))).)))))))))))).).	chr2	+	100	-55.6	50	1.11	TGACAGAAGAGAGTGAGCAC	20	319.623	264.09	51.8289	67.6336	5p
gma-miR156v	gma-MIR156v	MIR156	taagggaggTGACAGAAGAGAGTGAGCACacataatactttcttgtaagataaagattcatgcttgaagttatgtgtgctcactctctatctgtcaccccacca	....((.(((((((((((((((((((((((((((((...(((..(((.((.......)).)))..))))))))))))))))))))))).)))))))))))....	chr4	+	104	-58.6	41.35	1.36	TGACAGAAGAGAGTGAGCAC	20	318.891	264.89	51.8289	67.6336	5p
gma-miR156w	gma-MIR156w	MIR156	ctaagggagaTGACAGAAGAGAGTGAGCACacatggtattttcttgcacgatgacgattcatgcttgaagctatgtgtgcttactctctatctgtcatcccatcac	.....((.(((((((((((((((((((((((((((((...(((..(((.((.......)).)))..))))))))))))))))))))))).))))))))))).....	chr6	+	106	-58.4	44.34	1.24	TGACAGAAGAGAGTGAGCAC	20	319.379	264.89	51.8289	67.6336	5p
gma-miR156x	gma-MIR156x	MIR156	gggtaagagaggTGACAGAAGAGAGTGAGCACacatggtattttcttggatgatataagatttcatgcttgaaactatgcgtgctcattctctatctgtcacccatcatcat	......((..((((((((((((((((((((((.((((((...(((..(.((((.........)))).)..))))))))).))))))))))))).)))))))))..)).....	chr14	+	112	-54.5	41.07	1.18	TGACAGAAGAGAGTGAGCAC	20	318.891	264.89	51.8289	67.6336	5p
gma-miR156y	gma-MIR156y	MIR156	taagggaggTGACAGAAGAGAGTGAGCACacatagtactttcttgaatgatataaggtttcatgcttgaagttatgcgtgcttactctctatctgtcacccatcac	...((..((((((((((((((((((((((.(((((...((((..(.((((.........)))).)..))))))))).))))))))))))).)))))))))..))..	chr17	-	106	-48.8	41.51	1.11	TGACAGAAGAGAGTGAGCAC	20	318.891	264.89	51.8289	67.6336	5p
gma-miR159a-3p	gma-MIR159a	MIR159	aattaaaggggattatgaagtgGAGCTCCTTGAAGTCCAATTGaggatcttactgggtgaattgagctgcttagctatggatcccacagttctacccatcaataagtgcttttgtggtagtcttgtggcttccatatttggggagcttcatttgcctttatagtattaaccttcTTTGGATTGAAGGGAGCTCTAcacccttctcttcttttct	....((((((((.......((((((((((((..(((((((..((((....(((((((..(((.(((((.(((((.((((((..((((((..(((((((..............)).)))))..))))))..)))))).))))).))))).)))..)))....))))....))))..)))))))..)))))))))))).......))))))))...	xxx	xxx	214	-89.98	41.59	1.01	TTTGGATTGAAGGGAGCTCTA	21	37433.3	20037.5	82020.6	85702.7	3p
gma-miR159a-5p	gma-MIR159a	MIR159	aattaaaggggattatgaagtgGAGCTCCTTGAAGTCCAATTGaggatcttactgggtgaattgagctgcttagctatggatcccacagttctacccatcaataagtgcttttgtggtagtcttgtggcttccatatttggggagcttcatttgcctttatagtattaaccttcTTTGGATTGAAGGGAGCTCTAcacccttctcttcttttct	....((((((((.......((((((((((((..(((((((..((((....(((((((..(((.(((((.(((((.((((((..((((((..(((((((..............)).)))))..))))))..)))))).))))).))))).)))..)))....))))....))))..)))))))..)))))))))))).......))))))))...	xxx	xxx	214	-89.98	41.59	1.01	GAGCTCCTTGAAGTCCAATTG	21	139.179	94.337	28.3189	24.8653	5p
gma-miR159d	gma-MIR159d	MIR159	gggtgaattgAGCTGCTTAGCTATGGATCCCacagttctacccatcaataagtgcttttgtggtagtcttgtggcttccatatctggggagcttcatttgcct	(((..(((.(((((.(((((.((((((..((((((..(((((((..............)).)))))..))))))..)))))).))))).))))).)))..)))	chr9	+	103	-47.24	46.6	0.98	AGCTGCTTAGCTATGGATCCC	21	264.928	235.309	104.192	461.5	5p
gma-miR159e-3p	gma-MIR159e	MIR159	caaagggggttatggagtgGAGCTCCTTGAAGTCCAATTgaggatcttactgggtggattgagctgcttagctatggatcccacagttctacccatcattaagtgcttttgtggtagtcttgtggcttccatatctggggagcttcatttgcctttatagtattatccttcTTTGGATTGAAGGGAGCTCTAcacccttctccccttttgt	(((((((((....((.((((((((((((..(((((((..((((((..(((((((..(((.(((((.(((((.((((((..((((((..(((((((..............)).)))))..))))))..)))))).))))).))))).)))..)))....))))..))))))..)))))))..)))))))))))).)).....))))))))).	chr7	-	211	-108.04	45.5	1.13	TTTGGATTGAAGGGAGCTCTA	21	37433.3	20037.5	82020.6	85702.7	3p
gma-miR159e-5p	gma-MIR159e	MIR159	caaagggggttatggagtgGAGCTCCTTGAAGTCCAATTgaggatcttactgggtggattgagctgcttagctatggatcccacagttctacccatcattaagtgcttttgtggtagtcttgtggcttccatatctggggagcttcatttgcctttatagtattatccttcTTTGGATTGAAGGGAGCTCTAcacccttctccccttttgt	(((((((((....((.((((((((((((..(((((((..((((((..(((((((..(((.(((((.(((((.((((((..((((((..(((((((..............)).)))))..))))))..)))))).))))).))))).)))..)))....))))..))))))..)))))))..)))))))))))).)).....))))))))).	chr7	-	211	-108.04	45.5	1.13	GAGCTCCTTGAAGTCCAATT	20	139.179	94.337	28.3189	24.8653	5p
gma-miR160a-3p	gma-MIR160a	MIR160	catgcatacatatgtgtatgTGCCTGGCTCCCTGTATGCCAtttgtagagctcatcgaagcatcaatgacctttgtggatgGCGTATGAGGAGCCAAGCATAtttcatatacatacatg	((((.((..(((((...((((((.(((((((..((((((((((..(((((.((((.((....)).)))).)))))..))))))))))..))))))).))))))..)))))..)).))))	chr10	-	119	-55.3	43.7	1.06	GCGTATGAGGAGCCAAGCATA	21	127.459	90.3396	0.01	3.9784	3p
gma-miR160a-5p	gma-MIR160a	MIR160	catgcatacatatgtgtatgTGCCTGGCTCCCTGTATGCCAtttgtagagctcatcgaagcatcaatgacctttgtggatgGCGTATGAGGAGCCAAGCATAtttcatatacatacatg	((((.((..(((((...((((((.(((((((..((((((((((..(((((.((((.((....)).)))).)))))..))))))))))..))))))).))))))..)))))..)).))))	chr10	-	119	-55.3	43.7	1.06	TGCCTGGCTCCCTGTATGCCA	21	332.076	237.441	676.982	1008.54	5p
gma-miR160b	gma-MIR160b	MIR160	atgtgtatgTGCCTGGCTCCCTGTATGCCatttgcatagttcattgagcatcaatgatctttgtgaatggcgtatgaggagccaagcata	.......(((((.(((((((..((((((((((..((.((.((((((.....)))))).)).))..))))))))))..))))))).)))))	chr20	+	90	-49.8	44.44	1.25	TGCCTGGCTCCCTGTATGCC	20	331.1	236.375	676.982	1008.54	5p
gma-miR160c	gma-MIR160c	MIR160	TGCCTGGCTCCCTGTATGCCatttgcagagcccatcaggacagtgatggccttaacgaatggcgtgcgaggagccatgcatgttgtgcgtt	(((.(((((((.(((((((((((((..(((.((((((......)))))).)))..))))))))))))).))))))).)))...........	chr19	-	91	-48.1	56.04	0.94	TGCCTGGCTCCCTGTATGCC	20	327.193	232.911	557.829	904.102	5p
gma-miR160d	gma-MIR160d	MIR160	TGCCTGGCTCCCTGTATGCCatttgtagaccccattacaaaggtgatggccttagcaaatggcgtatgaggagtcatgcatgctgtgtttt	(((.(((((((..(((((((((((((.((..(((((((....)))))))..)).)))))))))))))..))))))).)))...........	chr13	-	91	-44.6	48.35	1.01	TGCCTGGCTCCCTGTATGCC	20	327.193	232.911	557.829	904.102	5p
gma-miR160e	gma-MIR160e	MIR160	tacttggcgTGCCTGGCTCCCTGTATGCCatttgcagagcccatcaggacagtgatggccttaacgaatggcgtgcgaggagccatgcat	........((((.(((((((.(((((((((((((..(((.((((((......)))))).)))..))))))))))))).))))))).))))	chr3	-	90	-49.2	56.67	0.96	TGCCTGGCTCCCTGTATGCC	20	329.879	236.109	643.854	971.736	5p
gma-miR160f	gma-MIR160f	MIR160	tacattgtgTGCCTGGCTCCCTGTATGCCAtttgtagaccccatcacaatggtgatggccttatcaaatggcgtatgaggagtcatgcatgctgtgt	.((((.((((((.(((((((..((((((((((((......(((((((....)))))))......))))))))))))..))))))).)))))).))))	chr10	-	97	-52.1	48.45	1.11	TGCCTGGCTCCCTGTATGCCA	21	332.076	237.441	676.982	1008.54	5p
gma-miR162a	gma-MIR162a	MIR162	gtgaagtcactggatgcagcggttcatcgatctcttcctgaatcgttgtttaacatcagaaccatgaatcgaTCGATAAACCTCTGCATCCAgcgctcactc	((((.(.(.((((((((((.((((.(((((((..(((.((..((..((.....))...))..)).)))..))))))).)))).)))))))))).))))))..	chr6	-	102	-43.7	47.06	0.91	TCGATAAACCTCTGCATCCA	20	3178.9	3328.18	19098.7	15619.4	3p
gma-miR162b	gma-MIR162b	MIR162	tgaggtgaagtcactggaggcagcggttcatcgatctcttcctgaatttggttgtggaagaacacaaagcaagaatcggTCGATAAACCTCTGCATCCAGcgctcacttt	.(((((((.(.(.(((((.((((.((((.(((((((..(((.((.......(((((......)))))..)).)))..))))))).)))).)))).))))).)))))))))	chr5	-	110	-44.4	48.18	0.84	TCGATAAACCTCTGCATCCAG	21	3167.91	3316.98	19090.7	15616.4	3p
gma-miR162c	gma-MIR162c	MIR162	gagatgaggtgaagtcactggaggcagcggttcatcgatctcttcctgaatttggttgtggaagaacacaaagcaagaatcggTCGATAAACCTCTGCATCCAGcgctcactttgcctc	.....((((..(((((.(((((.((((.((((.(((((((..(((.((.......(((((......)))))..)).)))..))))))).)))).)))).))))).)...))))..))))	chr17	+	119	-49.3	49.58	0.84	TCGATAAACCTCTGCATCCAG	21	3167.91	3316.98	19090.7	15616.4	3p
gma-miR164a	gma-MIR164a	MIR164	agctccttgtTGGAGAAGCAGGGCACGTGCAagtctcttggatctcaaatgccactgaaccctttgcacgtgctccccttctccaacacgggttt	(((.((.(((((((((((..(((((((((((((..((.(((..........)))..))....)))))))))))))..))))))))))).))))).	chr19	+	95	-45	53.68	0.88	TGGAGAAGCAGGGCACGTGCA	21	2285.47	1351.63	1687.91	2186.16	5p
gma-miR164b	gma-MIR164b	MIR164	gctccttgtTGGAGAAGCAGGGCACGTGCaactctctaggctctcttaagcgccattgaaccctttgcacgtgctccccttctccaacac	......(((((((((((..((((((((((((...((..(((.((....)).)))...)).....))))))))))))..))))))))))).	chr10	+	90	-43.6	55.56	0.87	TGGAGAAGCAGGGCACGTGC	20	2285.47	1351.63	1687.91	2186.16	5p
gma-miR164c	gma-MIR164c	MIR164	ctgagcaagaTGGAGAAGCAGGGCACGTGCaattctaactcatgaaaccatagaatcatagaaaatcacttgtttttttcttcttctttt	......((((.(((((((.((((((.(((...(((((..(((((....))).))....)))))...))).))))))))))))).))))..	chr3	-	90	-19.3	36.67	0.58	TGGAGAAGCAGGGCACGTGC	20	2282.05	1348.97	1678.83	2186.16	5p
gma-miR164d	gma-MIR164d	MIR164	gttaactcctgtTGGAGAAGCAGGGCACGTGCaactcacttctagttaatctgattttgcacgtgctccccttctccaacacgattttcc	......((.(((((((((((..((((((((((((.(((.............)))..))))))))))))..))))))))))).))......	chr10	+	90	-39.62	47.78	0.92	TGGAGAAGCAGGGCACGTGC	20	2285.47	1351.63	1687.91	2186.16	5p
gma-miR164e	gma-MIR164e	MIR164	gctacttgtTGGAGAAGCAGGGCACGTGCAactctctcggctctctttaagcgccattgaaccctttgcacgtgctccccttctccaacacggct	(((...(((((((((((..((((((((((((...((..(((.((.....)).)))...)).....))))))))))))..))))))))))).))).	chr2	+	95	-46	55.79	0.87	TGGAGAAGCAGGGCACGTGCA	21	2285.95	1352.7	1687.91	2186.16	5p
gma-miR164f	gma-MIR164f	MIR164	aggtcttgcTGGAGAAGCAGGGCACGTGCAacttccctctcactcagagactctatgcttgttcaagctgattttgcacgtgctctccttttccagcttgatt	.((((..((((((((((.(((((((((((((..((..................................))..))))))))))))).))))))))))..))))	chr3	+	103	-51.4	49.51	1.01	TGGAGAAGCAGGGCACGTGCA	21	2283.02	1349.5	1678.83	2186.16	5p
gma-miR164g	gma-MIR164g	MIR164	gctccttgtTGGAGAAGCAGGGCACGTGCAagtctcttggctctcaaatgccactgaaccctttgcacgtgctccccttctccaacacgggt	..(((.(((((((((((..(((((((((((((..((.((((........))))..))....)))))))))))))..))))))))))).))).	chr3	+	92	-49.5	56.52	0.95	TGGAGAAGCAGGGCACGTGCA	21	2285.47	1351.63	1687.91	2186.16	5p
gma-miR164h	gma-MIR164h	MIR164	ttgtgcaagaTGGAGAAGCAGGGCACGTGCAatactacctcatgaacacacggcgtgtgagctcggagatcaatcacattcttttctgcttcatttgaccaacccagagagatcctatgagttagtccttcatgtgccccccttccccatcatgacaa	.(((.((.(((((.((((..(((((((((....((((.((((((.......................................................................)))))).))))....)))))))))..)))).))))).))))).	chr9	-	158	-52.2	48.73	0.68	TGGAGAAGCAGGGCACGTGCA	21	2282.78	1350.03	1678.83	2186.16	5p
gma-miR164i	gma-MIR164i	MIR164	ttgtgcaagaTGGAGAAGCAGGGCACGTGCAatactaactcatgaacactacacggggcgtgaactcggagaatcatattctcttctgcttcatttcaccaacaagagagatcctattagttagttcttcatgtgcccctcttccccatcatgacaa	.(((.((.(((((.((((..(((((((((....(((((((.(((......................................................................))).)))))))....)))))))))..)))).))))).))))).	chr18	+	157	-53.5	45.22	0.75	TGGAGAAGCAGGGCACGTGCA	21	2282.78	1350.03	1678.83	2186.16	5p
gma-miR164j	gma-MIR164j	MIR164	aggtcttgcTGGAGAAGCAGGGCACGTGCAacattcctgatgcttgctccagcttattttgcacgtgctctccttttccagcttgatt	.((((..((((((((((.(((((((((((((.((..(((..(....)..)))...)).))))))))))))).))))))))))..))))	chr19	+	88	-45.9	50	1.04	TGGAGAAGCAGGGCACGTGCA	21	2283.02	1349.5	1678.83	2186.16	5p
gma-miR164k	gma-MIR164k	MIR164	aggtcctgtTGGAGAAGCAGGGCACGTGCAactcagttctagttctagctctattatagctgctctagtttatctgattttgcacgtgctccccttctccaacacgatt	.((((.(((((((((((..((((((((((((.((((..((((...(((((.......)))))..)))).....))))..))))))))))))..))))))))))).))))	chr20	-	109	-53.4	46.79	1.05	TGGAGAAGCAGGGCACGTGCA	21	2285.95	1352.7	1687.91	2186.16	5p
gma-miR166a-3p	gma-MIR166a	MIR166	acggaagctttgtcttttgaggGGAATGTTGTCTGGCTCGAGGacccttcttcatcttgatcttgtgtagactactatgcttgtggtcaaggaatacatagtgttgTCGGACCAGGCTTCATTCCCCccaattatatgcttccaaa	..((((((..(((...(((.((((((((..((((((..(((.(((.((......((((((((..((((((....))))))....)))))))).......)).))).)))..))))))..)))))))).)))..))).))))))...	chr16	-	146	-62.12	45.21	0.94	TCGGACCAGGCTTCATTCCCC	21	415236	512924	45994.7	72168.1	3p
gma-miR166a-5p	gma-MIR166a	MIR166	acggaagctttgtcttttgaggGGAATGTTGTCTGGCTCGAGGacccttcttcatcttgatcttgtgtagactactatgcttgtggtcaaggaatacatagtgttgTCGGACCAGGCTTCATTCCCCccaattatatgcttccaaa	..((((((..(((...(((.((((((((..((((((..(((.(((.((......((((((((..((((((....))))))....)))))))).......)).))).)))..))))))..)))))))).)))..))).))))))...	chr16	-	146	-62.12	45.21	0.94	GGAATGTTGTCTGGCTCGAGG	21	4599.26	6292.86	1180.31	956.817	5p
gma-miR166b	gma-MIR166b	MIR166	gcttgcaaaggtgaggttgagaggaatgttgtctggctcgaggtcatggaggaggaggaggagtagagtactgagatcagtgaaagtttccaatggaaatttaccctcttacacaaaaaaatgattcTCGGACCAGGCTTCATTCCCCccacccaacttttgctttt	....((((((((..(((.(.(.((((((..((((((..(((((((((........((((((.((((..................................))))))))))..........)))).)))))..))))))..)))))).)).)))..))))))))....	chr8	-	167	-63.77	46.11	0.83	TCGGACCAGGCTTCATTCCCC	21	555792	627031	54321	83229.1	3p
gma-miR166c-3p	gma-MIR166c	MIR166	gctttgtgttttgaggGGAATGTTGTCTGGCTCGAGGacccttcttcttcttgatcttgtgtagactgctatacctgtggtcaaggaatgcttagtgtttTCGGACCAGGCTTCATTCCCCccaattata	....((((..(((.((((((((..((((((..(((((((.((.....(((((((((..((((((....))))))....)))))))))......)).)))))))..))))))..)))))))).))).))))	chr7	-	130	-53.7	46.15	0.9	TCGGACCAGGCTTCATTCCCC	21	431083	531245	47261.1	74657.6	3p
gma-miR166c-5p	gma-MIR166c	MIR166	gctttgtgttttgaggGGAATGTTGTCTGGCTCGAGGacccttcttcttcttgatcttgtgtagactgctatacctgtggtcaaggaatgcttagtgtttTCGGACCAGGCTTCATTCCCCccaattata	....((((..(((.((((((((..((((((..(((((((.((.....(((((((((..((((((....))))))....)))))))))......)).)))))))..))))))..)))))))).))).))))	chr7	-	130	-53.7	46.15	0.9	GGAATGTTGTCTGGCTCGAGG	21	4599.26	6292.86	1180.31	956.817	5p
gma-miR166d	gma-MIR166d	MIR166	aggagttgaggggaatggtgtctggttcgagaccattcttctgaagcaaagatcatcatcatcacccttgagaatgatcTCGGACCAGGCTTCATTCCCCctagctcaaa	..((((((.(((((((((.(((((((((((((.(((((((..(.......(((....)))......)..))))))).))))))))))))).))))))))).))))))...	chr20	-	110	-54.42	48.18	1.03	TCGGACCAGGCTTCATTCCCC	21	555793	627031	54321	83232.1	3p
gma-miR166e	gma-MIR166e	MIR166	aggtgttgaggggaatgttggctggctcgaggcttttcaaagaggaggttctcactggcaagaactataaggctTCGGACCAGGCTTCATTCCCCtcaaaaattgtgttt	.....((((((((((((..(.((((..(((((((((..........((((((........))))))..)))))))))..)))).)..))))))))))))...........	chr4	+	110	-47.3	48.18	0.89	TCGGACCAGGCTTCATTCCCC	21	427535	528948	47653.8	74962.9	3p
gma-miR166f	gma-MIR166f	MIR166	atgaaggagttgaggggaatggtgtctggttcgagaccattcttctgaagcaaagatcatcatcacccttgagaatgatcTCGGACCAGGCTTCATTCCCCctagctcaa	......((((((.(((((((((.(((((((((((((.(((((((...(((....(((....)))...)))))))))).))))))))))))).))))))))).))))))..	chr10	+	110	-54.7	48.18	1.03	TCGGACCAGGCTTCATTCCCC	21	555793	627031	54321	83232.1	3p
gma-miR166g	gma-MIR166g	MIR166	aaaagttgaggggaatgtcgtttggttcgagatcattcatgcaagtagtctcagacataactcttctgagtgattTCGGACCAGGCTTCATTCCCCtcagctaccaagca	...((((((((((((((..((((((((((((((((((((.(.(((.(((..........)))))))))))))))))))))))))))..))))))))))))))........	chr10	-	110	-57.6	45.45	1.15	TCGGACCAGGCTTCATTCCCC	21	431073	531238	47761.2	75157.9	3p
gma-miR166h-3p	gma-MIR166h	MIR166	tggggatgatgGGAATGTTGTTTGGCTCGAGGtaactgcatggtcttaattttgttcatcttttgaagctttaatttatttatgggtttcaatcttttttgatcccttgaaacagaaaaagctttaaaggttggattttgaggctatccctttatgtgaTCTCGGACCAGGCTTCATTCCcgtcaacctt	.((((.(((((((((((..((((((..((((((.((.(.((((((((((....(((((.(((((((((((((......((((.(((..((((......)))).))).))))......))))))))))))).))))).)))))))))).)......)).))))))..))))))..))))))))))).))))	chr8	+	190	-76.3	38.42	1.05	TCTCGGACCAGGCTTCATTCC	21	149765	122713	38889.3	47141.6	3p
gma-miR166h-5p	gma-MIR166h	MIR166	tggggatgatgGGAATGTTGTTTGGCTCGAGGtaactgcatggtcttaattttgttcatcttttgaagctttaatttatttatgggtttcaatcttttttgatcccttgaaacagaaaaagctttaaaggttggattttgaggctatccctttatgtgaTCTCGGACCAGGCTTCATTCCcgtcaacctt	.((((.(((((((((((..((((((..((((((.((.(.((((((((((....(((((.(((((((((((((......((((.(((..((((......)))).))).))))......))))))))))))).))))).)))))))))).)......)).))))))..))))))..))))))))))).))))	chr8	+	190	-76.3	38.42	1.05	GGAATGTTGTTTGGCTCGAGG	21	1091.21	1042.24	535.388	587.816	5p
gma-miR166i-3p	gma-MIR166i	MIR166	gttgaggGGAATGTCGTCTGGTTCGAGaccattcatgcaagtagtctcagacatgactcttctgagtgattTCGGACCAGGCTTCATTCCCCtcagc	(((((((((((((..(((((((((((((.((((((.(.(((.((((........)))))))))))))).)))))))))))))..)))))))))))))	chr2	+	97	-58	50.52	1.18	TCGGACCAGGCTTCATTCCCC	21	431073	531238	47761.2	75157.9	3p
gma-miR166i-5p	gma-MIR166i	MIR166	gttgaggGGAATGTCGTCTGGTTCGAGaccattcatgcaagtagtctcagacatgactcttctgagtgattTCGGACCAGGCTTCATTCCCCtcagc	(((((((((((((..(((((((((((((.((((((.(.(((.((((........)))))))))))))).)))))))))))))..)))))))))))))	chr2	+	97	-58	50.52	1.18	GGAATGTCGTCTGGTTCGAG	20	128.679	178.014	2.1373	0.9946	5p
gma-miR166j-3p	gma-MIR166j	MIR166	ggttgatgGGAATGTTGTTTGGCTCGAGGtaactatgcatggtcttaattttgttcatctttgaagctttaatttatgggtttcgatctctttgatcccttgaaacaaagaaagctttaaaggttggattttgaggctttcTCGGACCAGGCTTCATTCCCGtaaacc	((((.(((((((((..((((((..(((((...........((((((((....((((((((((((((((((..((((.(((..((((.....)))).))).))))......))))))))))))).))))).)))))))).)))))..))))))..))))))))).))))	chr15	-	168	-65.9	39.88	0.98	TCGGACCAGGCTTCATTCCCG	21	149774	122717	38877.6	47140.6	3p
gma-miR166j-5p	gma-MIR166j	MIR166	ggttgatgGGAATGTTGTTTGGCTCGAGGtaactatgcatggtcttaattttgttcatctttgaagctttaatttatgggtttcgatctctttgatcccttgaaacaaagaaagctttaaaggttggattttgaggctttcTCGGACCAGGCTTCATTCCCGtaaacc	((((.(((((((((..((((((..(((((...........((((((((....((((((((((((((((((..((((.(((..((((.....)))).))).))))......))))))))))))).))))).)))))))).)))))..))))))..))))))))).))))	chr15	-	168	-65.9	39.88	0.98	GGAATGTTGTTTGGCTCGAGG	21	1091.21	1042.24	535.388	587.816	5p
gma-miR166k	gma-MIR166k	MIR166	gggggtgtttggaatgaggtttgatccaagatcatcacatcatatatatatcttcttcttcaatttccctttccttcttgatttacttaccttcatacatatattattattttcatcacttcatgcatgggatgagactgaTCTCGGACCAGGCTTCATTCCtcacacctaa	..((((((..(((((((((((((.(((.((((((........................................................................................................)))))).))).)))))))))))))..))))))..	chr19	-	172	-47.2	37.21	0.74	TCTCGGACCAGGCTTCATTCC	21	142448	115655	18071.7	22308.2	3p
gma-miR166l	gma-MIR166l	MIR166	tttccttgcaaaggtgaggttgagaGGAATGTTGTCTGGCTCGAGGtcatggaggaggagagtactcagatgagtgaaagtttccaatggaaatttaccctcttaacaccaaaaaaaaaaaaaaaattgattctgggaccaggcttcatttcccccatccaacttttgttttttattcc	.......((((((((..((.((.(.((((((..((((((((((..(((((((((((((........................................))))))....)))................))))..)))).))))))..)))))).).)).)).))))))))..........	chr6	-	179	-53.09	40.22	0.74	GGAATGTTGTCTGGCTCGAGG	21	4571.18	6277.14	1152.53	948.86	5p
gma-miR166m	gma-MIR166m	MIR166	tttcgttgcaaaggtgaggttgagaggaatgttgtctggctcgaggtcatggaggaggaggagagtattgagatgagtgaaagtttccaatggaaatttaccctcttaacacaaaaaaaaaaattgattcgCGGACCAGGCTTCATTCCCCacacccaacttttttttttattcct	.........((((((..(((((.(.((((((..((((((..((.(((((((....((((((........................................))))))....))...........)))))..))..))))))..))))))))).)))..))))))............	chr9	+	176	-44.3	41.48	0.61	CGGACCAGGCTTCATTCCCC	20	2988.69	3621.05	291.738	373.974	3p
gma-miR166n	gma-MIR166n	MIR166	aggttgagaggaatgttgtctggctcgaggtcatggaggaagaggagagtactgagatcagtgaaagtttccaatggaaatttaccctcttaacacacacacagaaaaaatgattcTCGGACCAGGCTTCATTCCCCccaccc	.(((.(.(.((((((..((((((..(((((((((.....((((((........................................))))))..................)))).)))))..))))))..)))))).)).))).	chr5	-	143	-49.7	46.85	0.74	TCGGACCAGGCTTCATTCCCC	21	555792	627031	54321	83229.1	3p
gma-miR166o	gma-MIR166o	MIR166	atgttgagaggaatgttgtctggctcgaggtcatgatatggagatatatatgaaagtgtttcagttaaattccagggtatataaattaatggaaattaatttataccctaaatgattcTCGGACCAGGCTTCATTCCCCccagcc	..((((.(.((((((..((((((..(((((((((.............................................................................)))).)))))..))))))..)))))).).)))).	chr6	-	145	-54.6	37.93	0.99	TCGGACCAGGCTTCATTCCCC	21	555792	627031	54321	83229.1	3p
gma-miR166p	gma-MIR166p	MIR166	aaaagttgaggggaatgtcatctggttcgagatcattcatttattcaattagtctcaaacacgaaaatgcggacccagttcttttgtgtgattTCGGACCAGGCTTCATTCCCctgagctat	...((((.(((((((((...((((((((((((((.......................................................))))))))))))))...))))))))).))))..	chr3	-	122	-49.6	41.8	0.97	TCGGACCAGGCTTCATTCCC	20	431071	531235	47761.2	75157.9	3p
gma-miR166q	gma-MIR166q	MIR166	tgttaggttgagaggaatgttgtctggctcgaggtcatgaagatatacatatgaaagtgttaacttttcagttaatttctaggataaattaatggaaattaatttataccctaaatgattcTCGGACCAGGCTTCATTCCCcccagccaaca	.(((.(((((.(.((((((..((((((..(((((((((............................................................................)))).)))))..))))))..)))))).).)))))))).	chr4	+	152	-54.76	36.84	0.98	TCGGACCAGGCTTCATTCCC	20	555792	627030	54321	83229.1	3p
gma-miR166r	gma-MIR166r	MIR166	cacgtcttgaggggaatgcagtgtggtccaaggagatgatatatcacttcaccatactcatatcttcacaaactcatcagattcagatgtaataataatttgtaatatatgcatattatgtctccTCGGACCAGGCTTCATTCCCttcaattaca	...((.((((((((((((.(((.((((((.(((((((..................................................................................))))))).)))))).))).))))))))))))..)).	chr6	+	155	-52	38.06	0.88	TCGGACCAGGCTTCATTCCC	20	5047.07	5014.52	20227.7	25535.7	3p
gma-miR166s	gma-MIR166s	MIR166	aatgagggtgtggggaatgtcgccttggctcgagagatctatatgatatgatgtgtccatgcattcactaatcatcagtttgtgagtgttttcTCGGACCAGGCTTCATTCCCctcactccctc	...(((((.((((((((((..((((.((..(((((((....................................................)))))))..))))))..))))))))..)).)))))	chr7	+	124	-54.5	47.58	0.92	TCGGACCAGGCTTCATTCCC	20	555783	627023	54789.6	83705.6	3p
gma-miR166t	gma-MIR166t	MIR166	agggtgtggggaatgtcgccttggctcgagagagatatatgcatgatgtgtccatgcattcaccaatgaatcaaatgatattatatcagtttgaattgtgaatgttttcTCGGACCAGGCTTCATTCCCctcactc	.(((((.((((((((..((((.((..(((((((........................................................................)))))))..))))))..)))))))).)))))	chr9	-	136	-60	43.38	1.02	TCGGACCAGGCTTCATTCCC	20	555783	627023	54789.6	83705.6	3p
gma-miR166u	gma-MIR166u	MIR166	gaggttgagaggaatgttgtctggctcgaggtcatggaggaggaggagagtactgagatgagtgaaagtttccaatggaaatttaccctcttaacacaaaaaaaaattgatTCTCGGACCAGGCTTCATTCcccacaccca	..((.((.(.((((((..((((((..((((((((((....((((((........................................))))))....)).........))).)))))..))))))..)))))).).)).)).	chr4	+	141	-47	45.39	0.73	TCTCGGACCAGGCTTCATTC	20	144132	117758	25648.9	32212.5	3p
gma-miR167a	gma-MIR167a	MIR167	gaagttcgcaaaggaaaaagTGAAGCTGCCAGCATGATCTAcctttggttagagagctcaagagtgctaaccctgactaggtcatgctgtgacagcctcactccttcctatttggggac	...((((.((((((((..(((((.(((((((((((((((((.....((((((...(((....))).)))))).....)))))))))))).).)))).)))))..)))))..))).))))	chr19	+	119	-54.2	48.74	0.93	TGAAGCTGCCAGCATGATCTA	21	816.029	675.815	397.533	755.905	5p
gma-miR167b	gma-MIR167b	MIR167	aagggtcacaaaggaaaaagTGAAGCTGCCAGCATGATCTAgctttggttagtgggagcgagagagtgctaaccctcactaggtcatgctgtgctagcctcactccttcctatttggagac	....(((.((((((((..(((((.((((((((((((((((((....((((((((....(....)..))))))))....))))))))))))).)).))).)))))..)))))..)))..)))	chr2	-	121	-53.3	49.59	0.89	TGAAGCTGCCAGCATGATCTA	21	816.273	675.815	397.533	755.905	5p
gma-miR167c	gma-MIR167c	MIR167	tttgagaggtTGAAGCTGCCAGCATGATCTGgtaaatcacatacttttttttttctcacctctcatgcctaatttttaagcaccagtcattagagaaaataatggtgaaaaatccatctattcaattttttttttcaaattcaaggtttccagtatgtatcactaatggtgaaaaaagtgatggaattttgtagaacatgggttaaatttactttttttttttttgagttttcattttcttcaagtttctgagccaagaaataaaagagacttataaattggaattaatacttaaaggaaacccaccagaagggcaatttggttatcataagatgtggtttccatcaggtcatcttgcagcttcaatcactcaat	.(((((.((((((((((((.((.(((((((((((((((((((.(((...........................................................................................................................................................................................................................................................................................))))))))))))..)))))))))))).)))))))))))).))))).	chr7	+	375	-98.63	31.73	0.83	TGAAGCTGCCAGCATGATCTG	21	1030.66	811.724	940.402	1834.06	5p
gma-miR167d	gma-MIR167d	MIR167	aagggtcacaagggaaaaagTGAAGCTGCCAGCATGATCTAgctttggttagtgggagccagagagtgctaaccctcactaggtcatgctgtgctagcctcactccttcctatttggagac	....(((.((((((((..(((((.((((((((((((((((((....(((((((..............)))))))....))))))))))))).)).))).)))))..)))))..)))..)))	chr10	+	121	-51.44	50.41	0.84	TGAAGCTGCCAGCATGATCTA	21	816.273	675.815	397.533	755.905	5p
gma-miR167e	gma-MIR167e	MIR167	tcatgcaccactaccagtTGAAGCTGCCAGCATGATCTTaacttccctcacttgccgtggaaagatcagatcatgtggcagtttcacctagtagttgctggccgcatga	((((((.(((((((.((.(((((((((((.((((((((...(((.((.(.......).)).)))...))))))))))))))))))).)).)))))....))..))))))	chr20	+	109	-47.4	49.54	0.88	TGAAGCTGCCAGCATGATCTT	21	1670.15	1223.18	1645.7	3176.79	5p
gma-miR167f	gma-MIR167f	MIR167	tcatgcaccactaccagtTGAAGCTGCCAGCATGATCTTaacttccctcacttgctgtggaaagatcagatcatgtggcagtttcacctagtagttgttggccgcatga	((((((.(((((((.((.(((((((((((.((((((((...(((.((.((.....)).)).)))...))))))))))))))))))).)).)))))....))..))))))	chr10	-	109	-48.5	47.71	0.93	TGAAGCTGCCAGCATGATCTT	21	1670.15	1223.18	1645.7	3176.79	5p
gma-miR167g	gma-MIR167g	MIR167	cagcagtTGAAGCTGCCAGCATGATCTGAgtttaccttctattggtaagaacagatcatgtggctgcttcacctgttg	((((((.((((((.((((.(((((((((..((((((.......))))))..))))))))))))).)))))).))))))	chr10	+	78	-44.9	46.15	1.25	TGAAGCTGCCAGCATGATCTGA	22	1008.93	798.933	942.539	1828.1	5p
gma-miR167j	gma-MIR167j	MIR167	cagcagtTGAAGCTGCCAGCATGATCTGagtttaccttctattggtaagaacagatcatgtggctgcttcacctgttg	((((((.((((((.((((.(((((((((..((((((.......))))))..))))))))))))).)))))).))))))	chr20	+	78	-44.9	46.15	1.25	TGAAGCTGCCAGCATGATCTG	21	1008.93	798.933	942.539	1828.1	5p
gma-miR167k	gma-MIR167k	MIR167	ctggtTGAAGCTGCCAGCCTGATCTTAacttttctcttttattaggaaaagatcagatcatgtggtagccttcacctagt	((((.(((((((((((.(.((((((...((((((.((......))))))))...)))))).))))))).))))).)))).	chr2	-	80	-31.7	41.25	0.96	TGAAGCTGCCAGCCTGATCTTA	22	8.0577	6.6622	0.01	2.9838	5p
gma-miR168a	gma-MIR168a	MIR168	cactgtgcggtctctaatTCGCTTGGTGCAGGTCGGGAAccggttttcgcgcggaatggaggagcggtcgccggcgccgaattggatcccgccttgcatcaactgaatcggaggccgcggtgaac	((((..((((((((..(((((.((((((((((.(((((.(((((((..((((((..((......))....)).)))).))))))).))))).)))))))))).)))))..))))))))))))...	chr9	-	125	-66.2	62.4	0.85	TCGCTTGGTGCAGGTCGGGAA	21	18551.3	17361.5	670.036	896.146	5p
gma-miR168b	gma-MIR168b	MIR168	cggtctctaatTCGCTTGGTGCAGGTCGGGaaccggttttcgcgcggaatggaggaacggtcgccggcggcgaattggatcccgccttgcatcaactgaatcggaggccg	(((((((..(((((.((((((((((.(((((.(((((((((((.(((..((......))....))))))).))))))).))))).)))))))))).)))))..)))))))	chr1	-	110	-60.4	61.82	0.89	TCGCTTGGTGCAGGTCGGG	19	18525.2	17338.5	662.556	865.313	5p
gma-miR169a	gma-MIR169a	MIR169	aagaggaagagagagtgatgCAGCCAAGGATGACTTGCCGGcgttattatttgctcatgttcatgctcaccggtttccttgccggcaagttgtgtttggctatgttttgctctcttcttct	.((((((((((((...(((..(((((((.(..(((((((((((.....(((((..(((....)))..))..))).....)))))))))))..).)))))))..)))...))))))))))))	chr9	+	121	-57.2	47.11	1	CAGCCAAGGATGACTTGCCGG	21	0.7325	2.3984	0.01	17.903	5p
gma-miR169b	gma-MIR169b	MIR169	tatgatgctgCAGCCAAGGATGACTTGCCGAtaaattctttctctaatttgactttcaattcatgtttgtcaattgatagtgcattagttctaatatatgcatttgattatatagaacactattgtgaaagtgtctttagggatagggtaaattcggcaagtcatctttggctacatgtctat	...((((.((.((((((((((((((((((((...(((((.(((((((....(((((((...................................................................)))))))....))))))).)))))....)))))))))))))))))))).))))))...	chr2	+	183	-69.4	33.88	1.12	CAGCCAAGGATGACTTGCCGA	21	1.2209	1.8654	0.01	0.01	5p
gma-miR169c	gma-MIR169c	MIR169	aagtgggatgAAGCCAAGGATGACTTGCCGAcattaatttgccattaagctaacgagttaggtagaatcatttgttagattttcccggcaggtcatcctctggctatatttggct	.(((.(((((.(((((((((((((((((((.......................................................)))))))))))))).))))).))))).)))	chr9	+	115	-46.4	42.61	0.95	AAGCCAAGGATGACTTGCCGA	21	0.4883	0.01	0.01	0.01	5p
gma-miR169d	gma-MIR169d	MIR169	agattagtggatgTGAGCCAAGGATGACTTGCCGGTtgtataatagcacccggtttaagtccttcttggttcttatttactattctta	(((.(((((((((.((((((((((.((((((((((.(((......))).)))))..))))).)))))))))).))))))))).)))..	chr15	+	88	-41.8	39.77	1.19	TGAGCCAAGGATGACTTGCCGGT	23	2.6859	0.7995	16.5639	0.01	5p
gma-miR169e	gma-MIR169e	MIR169	gtcttgcatgaagaggtagagagagtgcttttgAGCCAAGGATGACTTGCCGGcgtaattacgggtattgccagcgagacatccttgttcacttatgctctcttttcactcatataagac	((((((.((((.(.((.(((((((((.....(((((.(((((((.(((((.((((.............)))).))))).)))))))))))).....))))))))))).))))).))))))	chr15	+	120	-48.22	45.83	0.88	AGCCAAGGATGACTTGCCGG	20	2.6859	0.7995	16.5639	0.01	5p
gma-miR169f	gma-MIR169f	MIR169	gaacttgcacgaagaggcagagagtgtagtgCAGCCAAGGATGACTTGCCGGcattagccaagtgaatgagcatcatatatatatatatatatatatatatatatatgactcatgttcttgtcggcaagttggccttggctatattggactctcttcttttcatgtaagt	..(((((((.(((((((.(((((((.(((((.((((((((..((((((((((((..(((.......(((((..((((((((((((((((....))))))))))))))))))))))))..))))))))))))..)))))))).))))).)))))))))))))).)))))))	chr10	-	170	-87.71	38.82	1.33	CAGCCAAGGATGACTTGCCGG	21	0.7325	2.9314	0.01	17.903	5p
gma-miR169g	gma-MIR169g	MIR169	aagtagagtgCAGCCAAGGATGACTTGCCGGagcaataagaataaacaataaaatgtatctatttataacattcttcttcttcttcttcttctttcacgccggcaagttgttcttggctacattttgttt	...(((((((.(((((((((..(((((((((((.((.(((((..........(((((...........)))))..........))))).))))......)))))))))..))))))))).)))))))...	chr17	-	130	-41.95	36.15	0.89	CAGCCAAGGATGACTTGCCGG	21	0.4883	2.3984	0.01	22.8761	5p
gma-miR169h	gma-MIR169h	MIR169	gtgcttttgagccaaggatgacttgccggcgtatgtttgatctcttctaggactgttgccGGCGAGACATCTTGGCTCATTggtgctctctttccactcatatgagactctagaaagagcttgattgaaaggatgatgtccaataattgtg	............................................................................................(((..(((...(((.((((....)))))))...)))..)))..................	chr9	+	151	-31.2	45.7	0.45	GGCGAGACATCTTGGCTCATT	21	0.4883	1.066	0.5343	27.8491	5p
gma-miR169i-3p	gma-MIR169i	MIR169	attTGAGCCGGGATGGCTTGCCGGCAtatgcataaaaagcaaagatcccctgtgtggcttgCCGGTGCCATCCCGTCTCATAtttgctccctttacacactcatgtgagactttgaaaagagcttcatttacggtatccattgtgccttct	...((((.(((((((((..(((((((...((.......(((.((.....)).))).)).)))))))))))))))).)))).......................................................................	chr13	-	151	-52.3	47.68	0.73	CCGGTGCCATCCCGTCTCATA	21	1.465	0.533	21.9071	25.8599	5p
gma-miR169j-3p	gma-MIR169j	MIR169	gTAGCCAAGAATGACTTGCCGGaatgcatgcatttattaggtaccaaggtgtattgtatgaTTTCGACGAGTTGTTCTTGGCtac	(((((((((((..(((((.((((((.((((((..((((.........))))...)))))))))))).)))))..)))))))))))	chr2	-	85	-39.1	42.35	1.09	TTTCGACGAGTTGTTCTTGGC	21	25.6382	6.3957	10.1521	50.7252	3p
gma-miR169j-5p	gma-MIR169j	MIR169	gTAGCCAAGAATGACTTGCCGGaatgcatgcatttattaggtaccaaggtgtattgtatgaTTTCGACGAGTTGTTCTTGGCtac	(((((((((((..(((((.((((((.((((((..((((.........))))...)))))))))))).)))))..)))))))))))	chr2	-	85	-39.1	42.35	1.09	TAGCCAAGAATGACTTGCCGG	21	1.2209	0.533	0.01	0.01	5p
gma-miR169k	gma-MIR169k	MIR169	gagtgatttgCAGCCAAGAATGACTTGCCGGaatgcttgcattaggcataatatatagttgtatactttataatccggcaagttgtttttggctacacttttttc	(((.((..((.(((((((((..((((((((((.........................................))))))))))..))))))))).))..)).)))	chr9	+	105	-42.9	37.14	1.1	CAGCCAAGAATGACTTGCCGG	21	0.7325	0.533	0.01	0.01	5p
gma-miR169l-3p	gma-MIR169l	MIR169	gagtgatttgCAGCCAAGAATGACTTGCCGGaatgcatatatatgcattaggtaccaacatatatagttgtattgtataatttCGGGCAAGTTGTTTTTGGCTACatttatctc	(((.....((.(((((((((..(((((((.(((................................................))).)))))))..))))))))).)).....)))	chr14	+	114	-41.3	35.96	1.01	CGGGCAAGTTGTTTTTGGCTAC	22	1.2209	1.5989	2.1373	0.01	3p
gma-miR169l-5p	gma-MIR169l	MIR169	gagtgatttgCAGCCAAGAATGACTTGCCGGaatgcatatatatgcattaggtaccaacatatatagttgtattgtataatttCGGGCAAGTTGTTTTTGGCTACatttatctc	(((.....((.(((((((((..(((((((.(((................................................))).)))))))..))))))))).)).....)))	chr14	+	114	-41.3	35.96	1.01	CAGCCAAGAATGACTTGCCGG	21	0.7325	0.533	0.01	0.01	5p
gma-miR169m	gma-MIR169m	MIR169	gaaagtagagtgCAGCCAAGGATGACTTGCCGGagcaataagcaataatatctatctattttatctttcttttcttcttattctttcacgccggcaagttgttcttggctacattttgttttc	((((((((((((.(((((((((..(((((((((......(((.(((((.............................)))))))).....)))))))))..))))))))).))))))))))))	chr13	-	123	-44.75	37.4	0.97	CAGCCAAGGATGACTTGCCGG	21	0.4883	2.3984	0.01	22.8761	5p
gma-miR169n-3p	gma-MIR169n	MIR169	ggagtgCAGCCAAGGGTGATTTGCCGGcacaggcactaattagttcaatattgaatagttagttctgtttgattgatttacttctgTGCCGGCAAGTTTCTCTTGGCtacatttc	((((((.(((((((((.((((((((((((((((....((((((((.((((..((((.....)))))))).))))))))....)))))))))))))))).))))))))).))))))	chr15	+	115	-56.8	42.61	1.16	TGCCGGCAAGTTTCTCTTGGC	21	36.8702	19.1872	40.0739	66.639	3p
gma-miR169n-5p	gma-MIR169n	MIR169	ggagtgCAGCCAAGGGTGATTTGCCGGcacaggcactaattagttcaatattgaatagttagttctgtttgattgatttacttctgTGCCGGCAAGTTTCTCTTGGCtacatttc	((((((.(((((((((.((((((((((((((((....((((((((.((((..((((.....)))))))).))))))))....)))))))))))))))).))))))))).))))))	chr15	+	115	-56.8	42.61	1.16	CAGCCAAGGGTGATTTGCCGG	21	0.9767	0.533	0.01	0.01	5p
gma-miR169o	gma-MIR169o	MIR169	agagtagattTGAGCCAGGATGGCTTGCCGGCatatgcttaaaagcaaagatcccctatgagggtgttgctggtggccatccatgctcatatttgttcc	.((((((((.(((((..((((((((.(((((((..................................)))))))))))))))..))))).)))))))).	chr13	-	99	-43.9	48.48	0.91	TGAGCCAGGATGGCTTGCCGGC	22	8.7903	5.0633	20.8384	24.8653	5p
gma-miR169p	gma-MIR169p	MIR169	gagtacgattTGAGCCAAGGATGACTTGCCGacatgtggaaaagcttaatcccttttcaaggtgttgtcggcgaggaatctgggctcatttgtgctcc	((((((((..((((((..((((..((((((((((....((((((........)))))).......))))))))))..)))).)))))).)))))))).	chr15	+	98	-48.2	48.98	1	TGAGCCAAGGATGACTTGCCG	21	0.2442	0.2665	0.01	5.9677	5p
gma-miR169r	gma-MIR169r	MIR169	agagtagattTGAGCCAGGATGGCTTGCCGGCatatgcttaaaagcaaaaagatcccctgcgtgggtattatgctggtggccatccaggctcatatttgttcc	.((((((((.((((((.((((((((.(((((((((((((((...(((...........))).)))))).))))))))))))))))).)))))).)))))))).	chr17	-	103	-50.8	48.54	1.02	TGAGCCAGGATGGCTTGCCGGC	22	8.7903	5.0633	20.8384	24.8653	5p
gma-miR169s	gma-MIR169s	MIR169	ggatggaatgAAGCCAAGGATGACTTGCCGGagtcatattccatgtgatgatgaggctaaatgctttgatcgtgaaaattgagttaacccggcaagtaatctttggctgcattttgctct	(..(..((((.((((((((((.(((((((((.((...((((....(.((((((((((.....))))).))))).).....))))..))))))))))).)))))))))).))))..)..).	chr17	-	120	-51	43.33	0.98	AAGCCAAGGATGACTTGCCGG	21	0.2442	0.01	0.01	2.9838	5p
gma-miR169u	gma-MIR169u	MIR169	tcttgtagtgCAGCCAAGGATGACTTGCCGTtaaacttgttttggcattattattatgatgaagacctacttctcatgccatcatgttcctatatatgctaactagttaaccggcaagtcaactctggctacacaatggcc	.......(((.(((((..(.((((((((((...((((.(((...........................................................))).))))...)))))))))).)..))))).))).......	chr9	-	141	-46.7	41.13	0.81	CAGCCAAGGATGACTTGCCGT	21	0.7325	1.3324	0.01	0.01	5p
gma-miR169v	gma-MIR169v	MIR169	catgtaatgCAGCCAAGGATGACTTGCCggcaagcttcttttggcattgtgaatcaagttttaaaccgtggttgcagtttcattgtgataaattgcggataaatgcggccaatgtgcagcattttggtcacagtaacaccaaaaatcttgatgctgtggttgaaatcaggacatgtggaccggtttttaaaaccttgattgtgaagacctaatcacattagttatgctcaaatgcacattatgctgccttagaagtcaagtgtaactagttgcccggcaagtcgtctctggctacataaagg	......(((.(((((..((((((((((((((((((((((...((((..((((..........................................................................................................................................................................................))))..))))..)))))).............))).)))))))))))))..))))).))).....	chr13	+	302	-101.11	42.05	0.8	CAGCCAAGGATGACTTGCC	19	0.4883	2.3984	0.01	17.903	5p
gma-miR171a	gma-MIR171a	MIR171	gttcaacgggatattggtccggttcaataagaaagcaatgctcaaaatgtttttgggtcctgttttttcatTGAGCCGTGCCAATATCACGAaccactgctc	((((.....((((((((..(((((((((.((((((((..(((((((.....)))))))..)))))))).)))))))))..))))))))..))))........	chr12	+	102	-42.7	43.14	0.97	TGAGCCGTGCCAATATCACGA	21	13.4296	10.6595	29.9219	48.736	3p
gma-miR171b-3p	gma-MIR171b	MIR171	tagacACGGCGTGATATTGGTACGGCTCatcttaattcaaccattatatcaacaattgagaCGAGCCGAATCAATATCACTCttgtttgctt	((((((.((.(((((((((((.((((((.((((((((................)))))))).)))))).))))))))))).))))))))...	chr4	+	92	-36.39	39.13	1.01	CGAGCCGAATCAATATCACTC	21	0.2442	0.2665	10.6864	23.8707	3p
gma-miR171b-5p	gma-MIR171b	MIR171	tagacACGGCGTGATATTGGTACGGCTCatcttaattcaaccattatatcaacaattgagaCGAGCCGAATCAATATCACTCttgtttgctt	((((((.((.(((((((((((.((((((.((((((((................)))))))).)))))).))))))))))).))))))))...	chr4	+	92	-36.39	39.13	1.01	ACGGCGTGATATTGGTACGGCTC	23	0.2442	0.01	0.01	0.01	5p
gma-miR171c-3p	gma-MIR171c	MIR171	ttaagaacttgAGATATTGGTGCGGTTCAATCagaaggcagtgttttatgatccaaaagctctgtgttatttgaTTGAGCCGTGCCAATATCACAtgttattga	((((.(((.((.((((((((..((((((((((((((.((((.(((((........))))).)))).)..)))))))))))))..)))))))).)).))).))))	chr7	-	104	-46.9	37.5	1.2	TTGAGCCGTGCCAATATCACA	21	220.733	131.379	44.8828	93.4935	3p
gma-miR171c-5p	gma-MIR171c	MIR171	ttaagaacttgAGATATTGGTGCGGTTCAATCagaaggcagtgttttatgatccaaaagctctgtgttatttgaTTGAGCCGTGCCAATATCACAtgttattga	((((.(((.((.((((((((..((((((((((((((.((((.(((((........))))).)))).)..)))))))))))))..)))))))).)).))).))))	chr7	-	104	-46.9	37.5	1.2	AGATATTGGTGCGGTTCAATC	21	7.8136	10.3931	5.3432	13.9246	5p
gma-miR171d	gma-MIR171d	MIR171	agccattgtgctattggctcggttcactcagacacaaaacaaccatatcacaacatttgtggttttcgtttttgaatcttTGATTGAGTCGTGTCAATATCtcactgcta	(((...((.(.(((((((.((..(((.(((((((.((((((((((((..........)))))))...)))))))....))))).)))..)).))))))).).))..))).	chr1	-	110	-29.2	39.09	0.68	TGATTGAGTCGTGTCAATATC	21	0.01	1.3324	0.01	0.01	3p
gma-miR171e	gma-MIR171e	MIR171	acatggggatgttggacggttcaatcaaatcaaatctcctaatggctgggtcctttggtaTGATTGAGCCGTGCCAATATCaaatcctgc	.((.(((((((((((((((((((((((.((((((...((((.....))))...)))))).)))))))))))).))))))))...))))).	chr5	+	90	-39.6	45.56	0.97	TGATTGAGCCGTGCCAATATC	21	97.1811	41.8387	0.5343	60.6713	3p
gma-miR171f	gma-MIR171f	MIR171	gagatattggtacggttcaatcagaaggcagtgctttatgatttcaaagctctcttattTGATTGAGCCGTGCCAATATCacatgcaaac	..((((((((((((((((((((((((((.((.(((((........))))).))))).)))))))))))))))))))))))..........	chr15	-	90	-44.3	40	1.23	TGATTGAGCCGTGCCAATATC	21	101.576	47.1685	6.4118	97.472	3p
gma-miR171g	gma-MIR171g	MIR171	tgatgttggcttggctcaatcaaattaaaatttttaaagattttgttaacttttttgatcTGATTGAGCCGTGCCAATATCatattcatc	((((((((((.(((((((((((.(((((((...((((........))))...))))))).))))))))))).))))))))))........	chr16	-	90	-37.4	30	1.39	TGATTGAGCCGTGCCAATATC	21	97.4253	42.1052	0.5343	60.6713	3p
gma-miR171h	gma-MIR171h	MIR171	gcaaaagtagacacggcgtgatattggtacggctcatcttaattcaaccactatatcaacgATTGAGACGAGCCGAATCAATatcactcttgtttgcttcattgcatatatatatatactagcagctttttctttagaaaccaaactatgc	(((((((((((((.............................................................................)))))))))..))))..............................................	chr6	-	151	-21.77	37.09	0.39	ATTGAGACGAGCCGAATCAAT	21	0.01	0.01	0.01	2.9838	5p
gma-miR171i-3p	gma-MIR171i	MIR171	ttaaaggcaagcttggtggaaatgagaggtagaggggaccggttcaacgggatattggtccggttcaATAAGAAAGCAATGCTCAAAatgttattgggtcctgttttttcaTTGAGCCGTGCCAATATCACGaaacacttctcttcatacc	..................................................((((((((..(((((((((.((((((((..((((((.......))))))..)))))))).)))))))))..))))))))......................	chr6	-	151	-55.2	43.71	0.84	TTGAGCCGTGCCAATATCACG	21	17.8247	14.6569	29.9219	48.736	3p
gma-miR171j-3p	gma-MIR171j	MIR171	atgaagtagttattgtgaTATTGGCCTGGTTCACTCAGAcatgtataccacggcacggttgtgtccttgctagaaagatttaaaacaaaatacatgttgtgattgtggttttgggttTGATTGAGCCGTGCCAATATCtcagtgctatttcat	((((((((((.((((.(((((((((.(((((((.((((((......(((((((((((..(((((..(((.((((....))))...))).)))))...)))).))))))).....)))))).))))))).))))))))).))))))))))))))	chr2	-	153	-61.3	39.22	1.02	TGATTGAGCCGTGCCAATATC	21	111.343	46.1025	0.5343	71.6121	3p
gma-miR171j-5p	gma-MIR171j	MIR171	atgaagtagttattgtgaTATTGGCCTGGTTCACTCAGAcatgtataccacggcacggttgtgtccttgctagaaagatttaaaacaaaatacatgttgtgattgtggttttgggttTGATTGAGCCGTGCCAATATCtcagtgctatttcat	((((((((((.((((.(((((((((.(((((((.((((((......(((((((((((..(((((..(((.((((....))))...))).)))))...)))).))))))).....)))))).))))))).))))))))).))))))))))))))	chr2	-	153	-61.3	39.22	1.02	TATTGGCCTGGTTCACTCAGA	21	2407.55	2615.59	573.859	756.9	5p
gma-miR171k-3p	gma-MIR171k	MIR171	gagaaagCGATGTTGGTGAGGTTCAATCcgaagacggatttacatgtagaagcagtaaaatacgatctcagaTTGAGCCGCGCCAATATCACTttatc	((.((((.((((((((((.(((((((((.((.((((..(((((.(((....))))))))...)).)))).))))))))).)))))))))).)))).))	chr13	+	98	-41.2	42.86	0.98	TTGAGCCGCGCCAATATCACT	21	113.052	104.463	0.01	7.9569	3p
gma-miR171k-5p	gma-MIR171k	MIR171	gagaaagCGATGTTGGTGAGGTTCAATCcgaagacggatttacatgtagaagcagtaaaatacgatctcagaTTGAGCCGCGCCAATATCACTttatc	((.((((.((((((((((.(((((((((.((.((((..(((((.(((....))))))))...)).)))).))))))))).)))))))))).)))).))	chr13	+	98	-41.2	42.86	0.98	CGATGTTGGTGAGGTTCAATC	21	7.081	11.459	65.1869	99.4612	5p
gma-miR171l	gma-MIR171l	MIR171	gagaaagCGATGTTGGTGAGGTTCAATCcgaagacggatttacatgtagaagcagtaaaatacgatctcagattgagccgcgccaatatcactttatc	((.((((.((((((((((.(((((((((.((.((((..(((((.(((....))))))))...)).)))).))))))))).)))))))))).)))).))	chr17	-	98	-41.2	42.86	0.98	CGATGTTGGTGAGGTTCAATC	21	7.081	11.459	65.1869	99.4612	5p
gma-miR171m	gma-MIR171m	MIR171	gaagtgttgtatgaagcacaaatcaaggtattggcgtgcctcaatttgaagacatggttaagatgaaaaccagccatgtaattttaaTTGAGCCGCGTCAATATCTCAtcttgcacttctttccatcttcatc	((((((..(...((((..(((....(((((((((((((.(((((((.(((.((((((((............))))))))..))).))))))).)))))))))))))....)))..)))).)..)).))))...	chr12	+	133	-43.9	39.1	0.84	TTGAGCCGCGTCAATATCTCA	21	86.9258	34.1105	98.3147	113.386	3p
gma-miR171n	gma-MIR171n	MIR171	atacgaattagcacatgacaaattaaggtattggcgtgcctcaatttgaatacatggctattatgacaaatccagccttgtagtttgaTTGAGCCGCGTCAATATCTTAttttgctcttcttttccatctccta	................((((((.(((((((((((((((.(((((((....((((.((((..............)))).))))....))))))).))))))))))))))).)))).)).................	chr12	+	134	-41.94	37.31	0.84	TTGAGCCGCGTCAATATCTTA	21	42.7304	17.8547	4.2746	10.9407	3p
gma-miR171o-3p	gma-MIR171o	MIR171	taagggcttgAGATATTGGTACGGTTCAATCagaagacagtgctttatgattctaaagctctcttatttgaTTGAGCCGTGCCAATATCACAtgcaaacttt	.(((.((.((.(((((((((((((((((((((((.((.((.((((((......)))))).)).)).))))))))))))))))))))))).)).))...))).	chr13	+	102	-49.7	38.24	1.27	TTGAGCCGTGCCAATATCACA	21	220.733	131.379	44.8828	93.4935	3p
gma-miR171o-5p	gma-MIR171o	MIR171	taagggcttgAGATATTGGTACGGTTCAATCagaagacagtgctttatgattctaaagctctcttatttgaTTGAGCCGTGCCAATATCACAtgcaaacttt	.(((.((.((.(((((((((((((((((((((((.((.((.((((((......)))))).)).)).))))))))))))))))))))))).)).))...))).	chr13	+	102	-49.7	38.24	1.27	AGATATTGGTACGGTTCAATC	21	29.545	26.9153	23.51	56.6929	5p
gma-miR171p	gma-MIR171p	MIR171	gaagtgctatattatactaattagcacatgacaaattaaggtattgccgtgcctcaatctgaatacatgactattataacaaaatcagccatgtactttgaTTGAGCCGCGTCAATATCTTAttttgcactt	............................((.((((.((((((((((.((((.(((((((.((.((((((.(((((.......))).)).)))))).)).))))))).)))).)))))))))).))))))...	chr13	-	132	-44	34.09	0.98	TTGAGCCGCGTCAATATCTTA	21	42.7304	17.8547	4.2746	10.9407	3p
gma-miR171q	gma-MIR171q	MIR171	tgagaacttgagatattggtgcggttcaatcagaaggcagtgttttatgatccaaaaactctgtgttatttgaTTGAGCCGTGCCAATATCACAtgtaattcatctcgg	.((((((.((.((((((((..((((((((((((((.((((.(((((........))))).)))).)..)))))))))))))..)))))))).)).))......))))..	chr17	+	109	-48.2	39.45	1.12	TTGAGCCGTGCCAATATCACA	21	220.733	131.379	44.8828	93.4935	3p
gma-miR171r	gma-MIR171r	MIR171	gaagtggactggcgtggtattgcttctgctcatctttgcatatgaatttcatcacatccctttaaataagaCGAGCCGAATCAATACCACTCcagtacactt	.(((((.(((((.(((((((((.(((.((((.((((...............................)))).)))).))).))))))))).))))).)))))	chr4	+	102	-38.08	42.16	0.89	CGAGCCGAATCAATACCACTC	21	2.1976	0.533	5.8775	0.9946	3p
gma-miR171s	gma-MIR171s	MIR171	gaagtggactggcgtggtattgcttctgttcatctttgcatatgaatttaatcacatcctcttaaataagaCGAGCCGAATCAATACCACTCtagtacactt	.(((((.(((((.(((((((((.(((.((((.((((.......((..............))......)))).)))).))).))))))))).))))).)))))	chr6	-	102	-33.76	39.22	0.84	CGAGCCGAATCAATACCACTC	21	1.2209	0.533	5.8775	0.9946	3p
gma-miR171t	gma-MIR171t	MIR171	gaagtgctgtatgaagcacaaatcaaggtattggcgcgcctcaatttgaagtcatggttaacatgaaacaagccatgtagttttaaTTGAGCCGCGTCAATATCTCAtcttgcactt	.........................(((((((((((((.(((((((.(((.((((((((...........))))))).).))).))))))).)))))))))))))............	chr6	-	117	-44.4	41.03	0.93	TTGAGCCGCGTCAATATCTCA	21	86.9258	34.1105	98.3147	113.386	3p
gma-miR171u	gma-MIR171u	MIR171	tgtggggatgttggaacagttcaatcaaatcaaatttcctaatgattgggtgatggttggattctttgataTGATTGAGCCGTGCCAATATCaattcctact	.(((((((((((((.((.(((((((((.((((((..(((.(((.(((....))).))))))...)))))).))))))))).)).))))))))....))))).	chr8	-	102	-40.1	38.24	1.03	TGATTGAGCCGTGCCAATATC	21	97.1811	41.8387	0.5343	60.6713	3p
gma-miR172a	gma-MIR172a	MIR172	ttaacagtcgttatttgcggatgtagcatcatcaagattcacatgcaagcgcaggtggtgggtgggacttgatgcaatctaagtgctgtgccagccaagccataggtcttttggaactgAGAATCTTGATGATGCTGCATcagccataaacgacttcac	.....(((((((....((.(((((((((((((((((((((.(((.((((.((..(((((((.(((.((.....(((.......))).)).))).))..)))))..))..)))).)..)).))))))))))))))))))))).))....)))))))....	chr12	-	159	-67.3	46.54	0.91	AGAATCTTGATGATGCTGCAT	21	17.3363	7.4617	0.01	0.01	3p
gma-miR172b-3p	gma-MIR172b	MIR172	ttgacagtcgttgtttgcggatGTAGCATCATCAAGATTCACatgcaaatgaaggtgggtgggactatgatgcaatccaagtgctctgccaatccatcggtctttttgatgtgAGAATCTTGATGATGCTGCATcagccataaacggctttaa	.....(((((((....((.(((((((((((((((((((((.((((((((.((.(((((((.((.(...((.(((.......))))).))).)))))))..))..)))).)))).))))))))))))))))))))).))....)))))))....	chr13	-	153	-67.2	43.79	1	AGAATCTTGATGATGCTGCAT	21	17.3363	7.4617	0.01	0.01	3p
gma-miR172b-5p	gma-MIR172b	MIR172	ttgacagtcgttgtttgcggatGTAGCATCATCAAGATTCACatgcaaatgaaggtgggtgggactatgatgcaatccaagtgctctgccaatccatcggtctttttgatgtgAGAATCTTGATGATGCTGCATcagccataaacggctttaa	.....(((((((....((.(((((((((((((((((((((.((((((((.((.(((((((.((.(...((.(((.......))))).))).)))))))..))..)))).)))).))))))))))))))))))))).))....)))))))....	chr13	-	153	-67.2	43.79	1	GTAGCATCATCAAGATTCAC	20	1.465	1.066	0.01	0.01	5p
gma-miR172c	gma-MIR172c	MIR172	aaatcagtcactgtttgccggtggagcatcatcaagattcacaagctttaggggcattaatttgtttgaggtggttccttattgctccaaaaccaattagcccttttgctatgGGAATCTTGATGATGCTGCAGcagcaataaatgactaata	.....(((((....((((.(.((.((((((((((((((((.(((((...((((((..(((((..((((..(..((.....))..)..))))...)))))))))))..))).)).)))))))))))))))).)).).))))....)))))....	chr18	+	153	-64.7	40.52	1.04	GGAATCTTGATGATGCTGCAG	21	81.0657	50.8993	21.9071	46.7468	3p
gma-miR172d	gma-MIR172d	MIR172	aaaacagtcgctgattgcagatggagcatcatcaagattcacaagcttcaggggttttttgtttggggtggtcccttattgctcccaaatgaattaagccctttgatatgGGAATCTTGATGATGCTGCAGCAGcaataaacgactaaca	.....(((((...(((((...((.((((((((((((((((.((....((((((((((((..(((((((..((.....))..).))))))..))..)))))).))))..)).)))))))))))))))).))...)))))...)))))....	chr14	+	150	-66.9	42.67	1.05	GGAATCTTGATGATGCTGCAGCAG	24	81.0657	50.8993	21.9071	46.7468	3p
gma-miR172e	gma-MIR172e	MIR172	aaaacagtcactgtttgccggtggagcatcatcaagattcacaagctttagggggcattaatttgtttgaggtggtcccttattgatccaaaccaattagcccttttgctatgGGAATCTTGATGATGCTGCAGCAGcaataaatgactaata	.....(((((....((((.(.((.((((((((((((((((.(((((...(((((((..(((((.(((((.(((.(........).)))))))).)))))))))))).))).)).)))))))))))))))).)).).))))....)))))....	chr11	-	153	-64.7	41.18	1.03	GGAATCTTGATGATGCTGCAGCAG	24	81.0657	50.8993	21.9071	46.7468	3p
gma-miR172f	gma-MIR172f	MIR172	gcggatgtagcatcatcaagattcacatgcaaacgcaggtggtgggtgggactgtgatgcaatctaagtgctactgtgccaaccaaagccataggtcttttggaagtgAGAATCTTGATGATGCTGCAtcagc	((.(((((((((((((((((((((.(((.((((.((..(((((.(((((.((.(((..((.......))..))).)).)).)))...)))))..))..))))...))).))))))))))))))))))))).))	chr11	+	133	-62.4	48.12	0.97	AGAATCTTGATGATGCTGCA	20	17.3363	7.4617	0.01	0.01	3p
gma-miR172g	gma-MIR172g	MIR172	gcaggtGCAGCACCATCAAGATTCACatgcaatttacaccctataagagatttttgacaaaatttctttcctaggagagttttgacttgagaatcttgatgatgctgcatcagc	((.(((((((((.(((((((((((.((..(((...((.(((((.((((((((((....))))))))))...)))).).)).)))...)).))))))))))).))))))))).))	chr10	-	114	-47.8	39.47	1.06	GCAGCACCATCAAGATTCAC	20	12.697	12.7915	0.5343	6.9623	5p
gma-miR172h-3p	gma-MIR172h	MIR172	gcaggtGCAGCAGCATCAAGATTCACAcacagatttacctccttgggggcgtgtgtttcggtgctgAGAATCTTGATGATGCTGCATcagc	((.(((((((((.(((((((((((.(((((.((..((((.((.....)).).)))..)).))).)).))))))))))).))))))))).))	chr10	+	91	-44.8	51.65	0.95	AGAATCTTGATGATGCTGCAT	21	17.3363	7.4617	0.01	0.01	3p
gma-miR172h-5p	gma-MIR172h	MIR172	gcaggtGCAGCAGCATCAAGATTCACAcacagatttacctccttgggggcgtgtgtttcggtgctgAGAATCTTGATGATGCTGCATcagc	((.(((((((((.(((((((((((.(((((.((..((((.((.....)).).)))..)).))).)).))))))))))).))))))))).))	chr10	+	91	-44.8	51.65	0.95	GCAGCAGCATCAAGATTCACA	21	1.7092	0.533	0.01	0.01	5p
gma-miR172i-3p	gma-MIR172i	MIR172	gcaggtGCAGCAGCATCAAGATTCACAccgcctaatttgctaggacttcaggactgcacacgcttaattatacatacatatatacatatatgttagctctttgtggagtgcggaataaagttctattttagatgtgGGAATCTTGATGATGCTGCATcagc	((.(((((((((.(((((((((((.(((...((((.....((((((((.(...((((((.(((............(((((((....))))))).........)))..))))))..).))))))))..))))..))).))))))))))).))))))))).))	chr15	-	161	-60.1	40.99	0.91	GGAATCTTGATGATGCTGCAT	21	0.7325	0.533	8.0148	25.8599	3p
gma-miR172i-5p	gma-MIR172i	MIR172	gcaggtGCAGCAGCATCAAGATTCACAccgcctaatttgctaggacttcaggactgcacacgcttaattatacatacatatatacatatatgttagctctttgtggagtgcggaataaagttctattttagatgtgGGAATCTTGATGATGCTGCATcagc	((.(((((((((.(((((((((((.(((...((((.....((((((((.(...((((((.(((............(((((((....))))))).........)))..))))))..).))))))))..))))..))).))))))))))).))))))))).))	chr15	-	161	-60.1	40.99	0.91	GCAGCAGCATCAAGATTCACA	21	1.7092	0.533	0.01	0.01	5p
gma-miR172j	gma-MIR172j	MIR172	gcaggtGCAGCAGCATCAAGATTCACAcacagattccacctccttgggggagtgtttaggtgctgagaatcttgatgatgctgcatcagc	((.(((((((((.(((((((((((.((((((.(((((.(((....)))))))).)....))).)).))))))))))).))))))))).))	chr20	-	90	-44.5	51.11	0.97	GCAGCAGCATCAAGATTCACA	21	1.7092	0.533	0.01	0.01	5p
gma-miR172k	gma-MIR172k	MIR172	ttgtttgcggatgtagcaccatcaagattcacatgcaaatgaaggtgggtgggactatgatgcaatctaagtgctctgccaatccattggtattttttggtggTGAATCTTGATGATGCTGCATcagccataaa	......((.(((((((((.(((((((((((((.((((((((..(((((((.((.(...((.(((.......))))).))).)))))))..)))))....)))))))))))))))).))))))))).))......	chr12	+	134	-52.3	42.54	0.92	TGAATCTTGATGATGCTGCAT	21	0.4883	0.01	0.01	0.01	3p
gma-miR172l	gma-MIR172l	MIR172	cagtctgcaggtgcagcggcatcaagattcacactgcctaatcagctaggacttcatgactgtacacgcttatacatacatatatatacatgtacgttggctctttgtggacgagtgtggaatgaataaagttctattttagatgtgGGAATCTTGATGATGCTGCATcagcaaatac	.....(((.(((((((((.(((((((((((.(((...((((.....((((((((.((.......(((((.............................................)))))......)).))))))))..))))..))).))))))))))).))))))))).))).....	chr13	+	178	-62.12	41.57	0.84	GGAATCTTGATGATGCTGCAT	21	0.7325	0.533	8.0148	25.8599	3p
gma-miR2107	gma-MIR2107	MIR2107	atcCAAACCTCCGTAGCCTGTATCaaacgatccactcctactcaggttcacatc	.....(((((..((((..((.(((....))).))...))))..)))))......	chr8	+	54	-9.3	48.15	0.36	CAAACCTCCGTAGCCTGTATC	21	0.2442	1.8654	11.2207	11.9353	5p
gma-miR2108a	gma-MIR2108a	MIR2108	ctgtgttTTAATGTGTTGTGTTTGTCGGaacccctgattacatttttgttaagcgcag	((((((((.((((....((((..(((((.....))))).))))...))))))))))))	chr17	+	58	-15.1	39.66	0.66	TTAATGTGTTGTGTTTGTCGG	21	0.2442	0.2665	0.01	0.01	5p
gma-miR2108b	gma-MIR2108b	MIR2108	gttTTAATGTGTTGTGTTTGTGAGaacccctgattacatttttgttaagcgcagcgagttttagggc	(((((((..(((((((((((..((((............))))..).))))))))))....)))))))	chr5	-	67	-14.1	40.3	0.52	TTAATGTGTTGTGTTTGTGAG	21	0.2442	0.01	0.01	1.9892	5p
gma-miR2109-3p	gma-MIR2109	MIR2109	ggTGCGAGTGTCTTCGCCTCTGagagagatactatgagatctcaagcctcGGAGGCGTAGATACTCACACC	((((.((((((((.((((((((((.(((((........)))))....)))))))))).)))))))).))))	chr4	-	71	-41.8	53.52	1.1	GGAGGCGTAGATACTCACACC	21	2866.84	2429.04	100.986	184.998	3p
gma-miR2109-5p	gma-MIR2109	MIR2109	ggTGCGAGTGTCTTCGCCTCTGagagagatactatgagatctcaagcctcGGAGGCGTAGATACTCACACC	((((.((((((((.((((((((((.(((((........)))))....)))))))))).)))))))).))))	chr4	-	71	-41.8	53.52	1.1	TGCGAGTGTCTTCGCCTCTG	20	55.4274	26.9153	1646.24	1966.35	5p
gma-miR2111a	gma-MIR2111a	MIR2111	attgctgggtccggattaggtaatctgcatcctgaggtttaggacaatatcctttgttttgtttctaGTCCTTGGGATGCAGATTACGtcttccttgccagcactgta	..((((((....(((..(.(((((((((((((..(((.(((((((((...........))).)))))).)))..))))))))))))).)..)))...)))))).....	chr1	+	108	-50.7	44.44	1.06	GTCCTTGGGATGCAGATTACG	21	33.696	24.7834	6.9461	0.01	3p
gma-miR2111b	gma-MIR2111b	MIR2111	taggatcaggTAATCTGCATCCTGAGGTTTAgaaacaatatgtttatcgggtctaatccttgggatgtagattaccacgtcctt	.(((((..((((((((((((((..(((.(((((..(.(((....))).)..))))).)))..))))))))))))))..))))).	chr18	-	84	-44.6	40.48	1.31	TAATCTGCATCCTGAGGTTTA	21	189.967	82.8779	0.01	3.9784	5p
gma-miR2111c	gma-MIR2111c	MIR2111	tgtattgtaactagtgcttgggatgcagattacctcttccttatcaccaacccaaaccagtttaatcaacttgataacttccattggttccaccacactttgaattagaacattgtgttatgaaggggTAATCTGCATCCTGAGGTTTAgagcaatact	.(((((((..((((..((..(((((((((((((((((((..................................................................................)))))))))))))))))))..))..)))).))))))).	chr18	-	159	-57	38.99	0.92	TAATCTGCATCCTGAGGTTTA	21	189.967	82.8779	0.01	3.9784	3p
gma-miR2111d	gma-MIR2111d	MIR2111	gaatgattgctgggtccggattaggtaatctgcatcctgaggtttaggacaatatcctttgttttgtttctaGTCCTTGGGATGCAGATTACGtcttccttgccagcactgtacaaca	.......((((((....(((..(.(((((((((((((..(((.(((((((((...........))).)))))).)))..))))))))))))).)..)))...))))))..........	Chr01	+	118	-50.7	44.07	0.97	GTCCTTGGGATGCAGATTACG	21	33.696	24.7834	6.9461	0.01	3p
gma-miR2111e	gma-MIR2111e	MIR2111	taggatcaggTAATCTGCATCCTGAGGTTTAgaaacaatatgtttatatatcgggggtaatccttgggatgtagattaccacttcctt	.((((...((((((((((((((..(((.(((....(.(((((....))))).)....))).)))..))))))))))))))...)))).	chr7	-	88	-37.6	38.64	1.11	TAATCTGCATCCTGAGGTTTA	21	189.967	82.8779	0.01	3.9784	5p
gma-miR2111f	gma-MIR2111f	MIR2111	tgggaaaagcTAATCTGCATCCTGAGGTTTAgagcaatgtttttgttgcatctagtccttgggatgcagattatctcttcctt	.(((((.((.((((((((((((..(((.((((((((((......))))).))))).)))..)))))))))))).)).))))).	chr7	-	83	-45.6	40.96	1.34	TAATCTGCATCCTGAGGTTTA	21	192.165	83.1444	0.01	3.9784	5p
gma-miR2118a-3p	gma-MIR2118a	MIR2118	aagggaaagggagaagagcttgaggaagtgatgGGAGATGGGAGGGTCGGTAAAGaatatatctgagactcgactcaatctcgatctctctcagtgttgtgttgttttgtttatccttTTGCCGATTCCACCCATTCCTatgatttccttcggttcctctctttccactc	...((((((((((..(((((.((((((((.(((((((.((((.((((((((((((((((((.((((((.((((.......))))....))))))...)))))).............))))))))).))).))))))))))).)))))))).)))))))))))))))....	chr20	+	170	-73.11	45.29	0.95	TTGCCGATTCCACCCATTCCT	21	17808.8	10821.8	25383.9	78808.1	3p
gma-miR2118a-5p	gma-MIR2118a	MIR2118	aagggaaagggagaagagcttgaggaagtgatgGGAGATGGGAGGGTCGGTAAAGaatatatctgagactcgactcaatctcgatctctctcagtgttgtgttgttttgtttatccttTTGCCGATTCCACCCATTCCTatgatttccttcggttcctctctttccactc	...((((((((((..(((((.((((((((.(((((((.((((.((((((((((((((((((.((((((.((((.......))))....))))))...)))))).............))))))))).))).))))))))))).)))))))).)))))))))))))))....	chr20	+	170	-73.11	45.29	0.95	GGAGATGGGAGGGTCGGTAAAG	22	329.635	343.237	165.639	134.273	5p
gma-miR2118b-3p	gma-MIR2118b	MIR2118	tgaggaagtgatgGGAGATGGGAGGGTCGGTAAAGgataacagcgtctctatgattaattgttgtgttgtttattcttTTGCCGATTCCACCCATTCCTatgattttctt	.((((((((.(((((((.((((.((((((((((((((.(((((((.(..((........))..))))))))...))))))))))).))).))))))))))).))))))))	chr10	-	110	-47.8	40.91	1.06	TTGCCGATTCCACCCATTCCT	21	17808.8	10821.8	25383.9	78808.1	3p
gma-miR2118b-5p	gma-MIR2118b	MIR2118	tgaggaagtgatgGGAGATGGGAGGGTCGGTAAAGgataacagcgtctctatgattaattgttgtgttgtttattcttTTGCCGATTCCACCCATTCCTatgattttctt	.((((((((.(((((((.((((.((((((((((((((.(((((((.(..((........))..))))))))...))))))))))).))).))))))))))).))))))))	chr10	-	110	-47.8	40.91	1.06	GGAGATGGGAGGGTCGGTAAAG	22	335.006	345.902	188.08	144.219	5p
gma-miR2119	gma-MIR2119	MIR2119	atacttcattttttatactttaatttcctctatacctcacttttattggagaaaaaagagaatagaaaatagtggatttctcttctttttttcaaTCAAAGGGAGTTGTAGGGGAAagtttagaaaatggcgtgt	((((.((((((((((.((((.....(((((((((.(((.((((.((((((((((((((((((...............))))))).))))))))))).)))).))).))))))))))))).)))))))))).))))	xxx	xxx	135	-46.16	29.63	1.15	TCAAAGGGAGTTGTAGGGGAA	21	36.1377	21.3191	179.531	144.219	3p
gma-miR2606a	gma-MIR2606a	MIR2606	aaagcttatatacagttccttaggttcttttggtgctcttcttcatcaattagaatcgaagtttcaccttgataatctcttaataaaggtttgcattaaagatcaacataaattaccgagttgaaattccaattttgattgaagaatagcaccAAAAGCACTTAAGGAACGGTAtctaagtttc	.(((((((.((((.(((((((((((.(((((((((((.(((((((...((((((((.(.(((((((.((((.((((...(((.....(((((.......)))))....))))))).)))).))))))).).))))))))))))))).))))))))))).))))))))))).)))).))))))).	chr20	+	184	-66.5	32.07	1.13	AAAAGCACTTAAGGAACGGTA	21	2.6859	0.533	0.01	12.93	3p
gma-miR2606b	gma-MIR2606b	MIR2606	aaagcttatatacagttccttaggttctttggtgctcttcttcatcaattagaatcgaagtttcacctcaataatctcttaataaaggtttgcattaaagatcaacataaattaccgagttgaaattccaattttgattgaagaatagcaccAAAAGCACTTAAGGAACGGTAtctaagtttc	.(((((((.((((.(((((((((((.((((((((((.(((((((...((((((((.(.(((((((.(((...............................................))).))))))).).))))))))))))))).)))))).)))).))))))))))).)))).))))))).	chr6	-	183	-61.7	32.24	1.05	AAAAGCACTTAAGGAACGGTA	21	2.6859	0.533	0.01	12.93	3p
gma-miR319a	gma-MIR319a	MIR319	cgttgaagaccctaaggtaagagagctttcttcagtccactcatgggtgacagtaagattcaattagctgccgactcattcatccaaatgttgagtgtaagcgaataaatatactcagcagatgagtgaatgatgcgggagacaaattgaatcttaagtttcctgtacTTGGACTGAAGGGAGCTCCCttttccttttgtctcttac	......((((...((((.(((.(((((..((((((((((...(((((.(((..((((((((((((.(((.(((..(((((((..((..(((((((((((..........)))))))))))..))..)))))))..))).)).).)))))))))))).))).)))))...))))))))))..))))).)))..))))..)))).....	chr5	+	207	-93.2	42.03	1.07	TTGGACTGAAGGGAGCTCCC	20	15414.2	13508	9854.98	20448.2	3p
gma-miR319b	gma-MIR319b	MIR319	taagtcctaagcgacggtaagagagctttcttcagtccacttatgggtgacaataagatttcaattagctgccgactcattcatccaaatgctgagtgaaagcgaagaaagatactcagcaaatgagtgaatgatgcgggagacaaattgattcttaagtttcctgtacTTGGACTGAAGGGAGCTCCCtttttcttttgaatcttct	...........(((.((.(((.(((((..((((((((((..((((((.(((..(((((..((((((.(((.(((..(((((((..((..(((((((((....(.......).)))))))))..))..)))))))..))).)).).)))))).))))).))).))))))..))))))))))..))))).)))...)).)))........	chr8	-	208	-82	40.87	0.96	TTGGACTGAAGGGAGCTCCC	20	15414.2	13508	9854.98	20448.2	3p
gma-miR319c	gma-MIR319c	MIR319	ttgggagggaaagagagtgaaggagcttccctcagcccattcatggagataacgaaagattgggttgctgaattaactgctagctcacacattcattcatacaatagtattcaattagggtaatattgtgtgaatgaagcgggagtatatagtatctatattgcaaccctctttctctgtgcTTGGACTGAAAGGAGCTCCTtctttttctgctccctcca	...(((((((.((((((.(((((((((((..((((.(((..((((((((............................................................................................................................))))))))..))).))))..))))))))))).))))))..))))))).	xxx	xxx	221	-104.6	42.08	1.12	TTGGACTGAAAGGAGCTCCT	20	0.01	0.2665	24.0444	13.9246	3p
gma-miR319d	gma-MIR319d	MIR319	agagtgaaggagcttcctttagcccacacatggttaggggattaaagggttgctgaagtatctgctgactcattcatacacatagaatagtgattcaaattgctaaggtaattgtgtgaatgaagcaggggacattttgcatccttctttctatgtgctTGGACTGAAGGGGAGCTCCTTCtttctgttg	((((.(((((((((((((((((.((((((((((..(((.......(((((.((.(((((.(((.(((..(((((((((((.......(((..((....))..))).......)))))))))))..))).))).)))))))))))))))..)))))))..))).))))).)))))))))))).))))....	chr15	-	190	-78.35	42.63	0.97	TGGACTGAAGGGGAGCTCCTTC	22	1026.02	1159.76	140357	57959	3p
gma-miR319e	gma-MIR319e	MIR319	atagttgaagagagcttccttcagtccactcatggatgggtaaggggttagaattagctgctgactcattcattcaaacacaatagatctggcatcatgatatgctattgtgaatgtgtgaatgatgcgggaggtaaatttcttccttttcctgtctgtgcTTGGACTGAAGGGAGCTCCCtctaactgt	(((((((.((.(((((((((((((((((..((((((((((.((((((..(((.(((.((.(((..((((((((.((..(((((((((((((....)).)))...))))))))..)).))))))))..))).)).))).)))..)))))).))))))))))..))))))))))))))))).)).)))))))	chr14	+	190	-89.9	43.16	1.1	TTGGACTGAAGGGAGCTCCC	20	10690.9	8971.6	12404.8	23096.9	3p
gma-miR319f	gma-MIR319f	MIR319	aattaaggtggtctgcttctgatccaacgatgcgggagctgcatttagtcgtgactgtcacgtcTTGGACTGAAGGGGCCTCTTcatttcccata	.....(((.(((((.((((.(.(((((.((((.((.((..((........))..)).)).)))))))))).))))))))).)))...........	chr10	-	95	-28.1	49.47	0.6	TTGGACTGAAGGGGCCTCTT	20	315.228	220.653	15477.1	17204.8	3p
gma-miR319g	gma-MIR319g	MIR319	gggaaagagagtgaaggagtttccctcagcccattcatggatataatgaaagattgggttgctgaattaactgattcattcatacaatagtattcaattagggtaatattgtgtgaatgaagagagtatagtatctatattggaaccccctctttctctgtgcTTGGACTGAAGGGAGCTCCTTCtttttctgttccc	(((((((((((.((((((((((((.((((.(((..((((((......((((((..(((((.(...............................................................................).)))))..))))))))))))..))).)))).)))))))))))).)))))).)))))	chr2	+	198	-85.4	39.39	1.09	TTGGACTGAAGGGAGCTCCTTC	22	1497.27	1702.86	215804	122597	3p
gma-miR319h	gma-MIR319h	MIR319	agttgaagagagcttccttcagtccactcatggatgggaaaggggtttgaattagctgctgactcattcattcaaacacaatagattcggcttcatgatatgttattgtgaatgtgtgaatgatgcgggaggtaaatttcttccttttcttgtccttgcTTGGACTGAAGGGAGCTCCCTctaact	(((((.((.(((((((((((((((((..((.(((..(((((((((...((.(((.((.(((..((((((((.((..((((((((..(((......)))....))))))))..)).))))))))..))).)).))).))...)))))))))..))).))..))))))))))))))))).)).)))))	chr2	+	186	-87.2	42.47	1.1	TTGGACTGAAGGGAGCTCCCT	21	10692.4	8971.87	12409.6	23103.8	3p
gma-miR319i	gma-MIR319i	MIR319	aagagagtgaaggagcttccttcagcccacgcatgggttcgggggattgaagggttgctgaagcatctgctgactcattcatacacacagaatagtgattcaaattgctaaggtaattgtgtgaatgaagcaggagatattttgcatccctctttctttgtgcTTGGACTGAAGGGGAGCTCCTTCtttctgtt	((.((((.(((((((((((((((((.(((.((((..(...(..(((.....(((.(((.(((..((((.(((..((((((((((..................................))))))))))..))).)))).))).))).))))))..))..)))).))).))))).)))))))))))).)))).))	chr4	+	194	-84.5	45.36	0.96	TTGGACTGAAGGGGAGCTCCTTC	23	1026.26	1159.76	140357	57959	3p
gma-miR319j	gma-MIR319j	MIR319	aggtaagagagctctcttcagcccactcataggtgataataggatttaattagctgccgactcattcatacacatgctgagtgaattaatgaataatactcagtaaatgagtgaatgatacgggagacaaattgaatcttatgttttctgtacTTGGACTGAAGGGAGCTCCCTtttct	(((.(((.(((((((((((((.(((...(((((.((((.((((((((((((.(((.(((..((((((((.((..((((((((..((((.....))))))))))))..)).))))))))..))).)).).)))))))))))))))).)))))...))).))))))))))))).))).)))	chr11	+	179	-74.6	38.55	1.08	TTGGACTGAAGGGAGCTCCCT	21	15490.6	13578.7	10564	21140.5	3p
gma-miR319k	gma-MIR319k	MIR319	agtttaagagagcttccttcagtccactcatggatgggtagagggtttgaattagctgctgactcattcattcaaacacaatagaattagtatcatggtatgctattgtgaatgtgtgaatgatgcaggaggtaaagttcatccttttcttgtctttgcTTGGACTGAAGGGAGCTCCCTtttact	(((..(((.(((((((((((((((((..((.(((..((.((((((..(((((((.((.(((..((((((((.((..((((((((.....((((....)))).))))))))..)).))))))))..))).)).))..))))).))))))))..))).))..))))))))))))))))).)))..)))	chr11	+	186	-85.5	40.32	1.14	TTGGACTGAAGGGAGCTCCCT	21	15486.7	13573.9	10563	21141.5	3p
gma-miR319l	gma-MIR319l	MIR319	tgaaaggtgcagaaataggagttcccttgcagcccaaaacaccctgcatgaactacttcatgttgttTTGGACTGAAGGGAGCTCCTTCttcttcactttca	.(((((.((.((((..((((((((((((.(((.((((((((....(((((((....))))))))))))))).)))))))))))))))..)))).))))))).	chr17	-	102	-51.9	45.1	1.13	TTGGACTGAAGGGAGCTCCTTC	22	1775.39	1854.49	216028	122927	3p
gma-miR319m	gma-MIR319m	MIR319	atagtttaagagagcttccttcagtccactcatggatggatagagggtttgaattagctgctgactcattcattcaaacacaatagaacgggtgtcatggtatgctattgtgaatgcctgaatgatgcaggaggtaaagttcatccttttcttgtctgtgcTTGGACTGAAGGGAGCTCCCTtttactgt	(((((..(((.(((((((((((((((((..((((((..(..((((((..(((((((.((.(((..(((((((..((..((((((((.((.(......).))...))))))))..))..)))))))..))).)).))..)))))))))))..)..))))))..))))))))))))))))).)))..)))))	chr18	-	190	-84.1	42.63	1.04	TTGGACTGAAGGGAGCTCCCT	21	15486.7	13573.9	10563	21141.5	3p
gma-miR319n	gma-MIR319n	MIR319	tgtgaaagctgcagaaataggagttcccttgcagcccaaaacaccctgcatgaacttcatgttgtTTTGGACCGAAGGGAGCCCCTtcttcttcac	..........(.((((..(((.((((((((.(.(.((((((((....(((((.....))))))))))))).).))))))))).)))..)))).)..	chr13	-	96	-35.2	48.96	0.75	TTTGGACCGAAGGGAGCCCCT	21	138.691	153.497	44.3485	20.8869	3p
gma-miR319o	gma-MIR319o	MIR319	gagagtgaaggagcttccttcagcccatgcatggattcaagggattaaagggttgctggagtatctgctgactcattcatacacacacagtacgtagtgctttcaaattgctagtgtaattgtgtgaatgaagcaggtgatattttgcacccctcttttctctgtgctTGGACTGAAGGGGAGCTCCTTCtttct	.((((.(((((((((((((((((.(((.(((((((...(((((......((((.((.((((((((..(((..(((((((((((...(((.((.(((((........))))))).)))...)))))))))))..)))..)))))))))))))))))))...))))))).))).))))).)))))))))))).))))	chr6	-	195	-87.3	45.13	0.99	TGGACTGAAGGGGAGCTCCTTC	22	1026.02	1159.76	140357	57959	3p
gma-miR319p	gma-MIR319p	MIR319	gaaatgggagttccttgcagcccaaagcttcaaggatgaaattcttcctgcggTTTTGGACTGAAGGGAGCTCCtactt	....((((((((((((.(((.((((((((...((((.(.....).))))..)))))))).))).))))))))))))...	chr6	+	79	-38.4	48.1	1.01	TTTTGGACTGAAGGGAGCTCC	21	317.426	188.674	691.943	1060.26	3p
gma-miR319q	gma-MIR319q	MIR319	gagagtgaaggagtttccctcagcccattcatggatataatgaaagattgggttgctgaattaactgattcattcatacaatagtattcaattagggtaatattgtgtgaatgaagagagtatagtatctatattggaaccccctctttctctgtgctTGGACTGAAGGGAGCTCCTTCttttt	(((((.((((((((((((.((((.(((..((((((......((((((..(((((.(...............................................................................).)))))..))))))))))))..))).)))).)))))))))))))))))	Chr02	+	184	-74.1	38.04	1.06	TGGACTGAAGGGAGCTCCTTC	21	1497.27	1702.86	215798	122594	3p
gma-miR3522	gma-MIR3522	MIR3522	aggatcgtcctgAGACCAAATGAGCAGCTGAccacatgatgcagctatgtttgctattcagctgctcatctgttctcaggtcgccct	(((..((.(((((((.((.((((((((((((...((....(((....))).))....)))))))))))).)).))))))).)).)))	chr15	+	87	-40.3	50.57	0.92	AGACCAAATGAGCAGCTGA	19	18408	11034	290.67	416.743	5p
gma-miR390a-3p	gma-MIR390a	MIR390	agaatctgtaAAGCTCAGGAGGGATAGCGCCatggatgatcttctcttcactcttgatcttctcttgCGCTATCCATCCTGAGTTTCatggcttctatcttcaca	((((.((((.((((((((((.(((((((((...(((.((((..............)))).)))...))))))))).)))))))))).)))).)))).........	chr3	-	105	-44.44	44.76	0.95	CGCTATCCATCCTGAGTTTC	20	130.145	78.0812	5715.61	6444.09	3p
gma-miR390a-5p	gma-MIR390a	MIR390	agaatctgtaAAGCTCAGGAGGGATAGCGCCatggatgatcttctcttcactcttgatcttctcttgCGCTATCCATCCTGAGTTTCatggcttctatcttcaca	((((.((((.((((((((((.(((((((((...(((.((((..............)))).)))...))))))))).)))))))))).)))).)))).........	chr3	-	105	-44.44	44.76	0.95	AAGCTCAGGAGGGATAGCGCC	21	1571.01	1287.67	517.755	871.28	5p
gma-miR390b-5p	gma-MIR390b	MIR390	agaatctgtaAAGCTCAGGAGGGATAGCACCgtgatactgatgattatatgttcatagttgtatacgTACTTGGCGCTATCTATCTTGAgcttcatggcttct	((((.((((.((((((((((.(((((((.(((.(.(((..(..(((((......)))))..)....)))).))).))))))).)))))))))).)))).))))	chr14	+	103	-39.2	40.78	0.93	AAGCTCAGGAGGGATAGCACC	21	157.736	160.426	132.511	156.154	5p
gma-miR390c	gma-MIR390c	MIR390	tgtaaagctcaggagggatagcgccatggatgatctcttctccactcttgatcttctcttgCGCTATCCATCCTGAGTTTCatggcttct	.((.((((((((((.(((((((((...(((.((((..............)))).)))...))))))))).)))))))))).)).......	chr1	+	90	-38.54	47.78	0.9	CGCTATCCATCCTGAGTTTC	20	130.145	78.0812	5715.61	6444.09	3p
gma-miR390d	gma-MIR390d	MIR390	gagaatctgtaAAGCTCAGGAGGGATAGCACCatgatactgatgatgttcatagcagtacaaacttggcgctatctatcttgagcttcatggcttct	.((((.((((.((((((((((.(((((((.(((((.((((((((.....)))..)))))))....))).))))))).)))))))))).)))).))))	chr2	+	97	-40.3	43.3	0.96	AAGCTCAGGAGGGATAGCACC	21	158.469	160.959	132.511	156.154	5p
gma-miR390e	gma-MIR390e	MIR390	gaagaatttgtaaAGCTCAGGAGGGATAGCGCCatggaaggtctttctactaatttgctctatcatgggtgctttggtttcgatcgatcttctctagcgctacccatcctgagtttcatggtttctt	.(((((.(..(.(((((((((((((.((((((...((((((((..((.(((((..(((((......)))))..)))))...))..))))))))...))))))))).)))))))))).)..).)))))	chr18	+	127	-55.6	44.09	0.99	AGCTCAGGAGGGATAGCGCC	20	1570.77	1287.67	517.755	871.28	5p
gma-miR390f	gma-MIR390f	MIR390	agaatctgtaAAGCTCAGGAGGGATAGCGCCacaacactcatgattttatatcataatatatttggcgctatctatcctgagtttcacgggttcttcttacgg	(((((((((.((((((((((.(((((((((((........(((((.....)))))........))))))))))).)))))))))).)))))))))........	chr11	+	103	-49.69	40.78	1.18	AAGCTCAGGAGGGATAGCGCC	21	1571.01	1286.87	517.755	871.28	5p
gma-miR390g	gma-MIR390g	MIR390	atctgtaAAGCTCAGGAGGGATAGCGCCacgacactcatgattttcacatcatagtgtatttggcgctatctatcctgagtttcacgggtttttcttactgt	((((((.((((((((((.(((((((((((..(((((.(((((......))))))))))...))))))))))).)))))))))).))))))............	chr18	-	102	-51.7	43.14	1.18	AAGCTCAGGAGGGATAGCGCC	21	1571.01	1286.87	517.755	871.28	5p
gma-miR393a	gma-MIR393a	MIR393	ggaggaggcaTCCAAAGGGATCGCATTGATCccaaatccaagcttcaatattcttctctctttcccactcaaaatattaattttatttgggatcatgctatccctttggatttctccttt	.(((((((.((((((((((((.((((.((((((((((..(((.((.((((((....................)))))))).))))))))))))))))).)))))))))))).))))))).	chr11	+	120	-47.85	39.17	1.02	TCCAAAGGGATCGCATTGATC	21	39.8003	33.5776	41.6769	84.542	5p
gma-miR393b	gma-MIR393b	MIR393	agaggaggcatccaaagggatcacattgatcccaaatccaagcttcaatgttcttctctctttctcactcaaaatattaattttaTTTGGGATCATGCTATCCCTTtggacttctc	.((((((...(((((((((((..(((.(((((((((.................................................))))))))))))..)))))))))))))))))	chr1	-	116	-38.3	38.79	0.85	TTTGGGATCATGCTATCCCTT	21	0.01	0.01	0.01	1.9892	3p
gma-miR393c-3p	gma-MIR393c	MIR393	ggaggaggcaTCCAAAGGGATCGCATTGATCCcaaatttcagatttataaatttttctctttccctccccttctcaatatttgggATCATGCTATCCCTTTGGATTcctcctt	.(((((((.((((((((((((.((((.((((((((((...(((............................)))....)))))))))))))).)))))))))))).)))))))	chr2	-	113	-52.09	41.59	1.11	ATCATGCTATCCCTTTGGATT	21	8.0577	3.9973	60.9124	20.8869	3p
gma-miR393c-5p	gma-MIR393c	MIR393	ggaggaggcaTCCAAAGGGATCGCATTGATCCcaaatttcagatttataaatttttctctttccctccccttctcaatatttgggATCATGCTATCCCTTTGGATTcctcctt	.(((((((.((((((((((((.((((.((((((((((...(((............................)))....)))))))))))))).)))))))))))).)))))))	chr2	-	113	-52.09	41.59	1.11	TCCAAAGGGATCGCATTGATCC	22	39.8003	33.5776	41.6769	84.542	5p
gma-miR393d	gma-MIR393d	MIR393	ctagaggaggcaTCCAAAGGGATCGCATTGATCCcaaatccaagcttcaatgttcttctatctttctcactcaaaatattaattttatttgggatcatgctatccctttggatttctccttta	.(((((((((.((((((((((((.((((.(((((((((.................................................))))))))))))).)))))))))))).)))))))))	chr10	+	123	-49.9	37.4	1.08	TCCAAAGGGATCGCATTGATCC	22	39.8003	33.5776	41.6769	84.542	5p
gma-miR393e	gma-MIR393e	MIR393	ggaggaggcaTCCAAAGGGATCGCATTGATCCcaaatttcagatttataaatttgtctttctcttcccttgtcaatatttgggatcatttctcttcccttctcaatatttgggatcatgctatccctttggattcctcctt	.(((((((.((((((((((((.((((.((((((((((.....................................................................)))))))))))))).)))))))))))).)))))))	chr14	+	141	-58.9	39.72	1.05	TCCAAAGGGATCGCATTGATCC	22	39.8003	33.5776	41.6769	84.542	5p
gma-miR393f	gma-MIR393f	MIR393	ggaggaggcaTCCAAAGGGATCGCATTGATCCcaaatccaagctttaatatttttctctcttctcactcaataatattaatttatttgggatcatgctatccctttggatttctcctt	.(((((((.((((((((((((.((((.((((((((((.......((((((((....................))))))))...)))))))))))))).)))))))))))).)))))))	chr18	-	118	-50.95	37.29	1.16	TCCAAAGGGATCGCATTGATCC	22	39.8003	33.5776	41.6769	84.542	5p
gma-miR393g	gma-MIR393g	MIR393	agaggaggcaTCCAAAGGGATCGCATTGATCCcaaatccaagcttcaatgttcttctctctttctcactcaaaatgttaattttatttgggatcatgctatccctttggatgtctcctt	.((((((((((((((((((((.((((.(((((((((.................................................))))))))))))).))))))))))))))))))))	chr20	-	119	-55.4	40.34	1.15	TCCAAAGGGATCGCATTGATCC	22	39.8003	33.5776	41.6769	84.542	5p
gma-miR393h	gma-MIR393h	MIR393	tgtgggtggagagTTCCAAAGGGATCGCATTGATCtaattcttgtagatgtttacacttgcaagctttgcatgcaattcctggattcagatgtgattcagtggttcacttattggatcatgcgatcccttaggaactttccatcaac	....(((((((((((((.((((((((((((.((((((((.......................................................................)))))))))))))))))))).)))))))))))))...	chr9	+	147	-67.1	42.18	1.08	TTCCAAAGGGATCGCATTGATC	22	119.645	84.4769	62.5153	178.036	5p
gma-miR393i	gma-MIR393i	MIR393	gttggtggatagTTCCAAAGGGATCGCATTGATCtaattctttatcttcctgcatgtatttacttgcagctctggttttggacctttttaccggttcactgacttggatcatgcgatcccttaggaattttccatcgc	...((((((.((((((.((((((((((((.(((((((.((............................................................)).))))))))))))))))))).)))))).))))))..	chr10	+	138	-61.2	42.75	1.04	TTCCAAAGGGATCGCATTGATC	22	119.645	84.4769	62.5153	178.036	5p
gma-miR393j	gma-MIR393j	MIR393	tgtgggtggagagTTCCAAAGGGATCGCATTGATCtaattcttgtagatgcctgaacttgcaatcttgaatcttgcatgcaattcctggatttaggtttgctttaaggggttcagttattggatcatgcgatcccttaggaactttccatcaat	....(((((((((((((.((((((((((((.((((((((..(((..(((.(((......((((.(((((((((..............))))))))).))))....))).))))))..)))))))))))))))))))).)))))))))))))...	chr16	+	154	-73.24	41.56	1.14	TTCCAAAGGGATCGCATTGATC	22	119.645	84.4769	62.5153	178.036	5p
gma-miR393k	gma-MIR393k	MIR393	tgttggtggagagTTCCAAAGGGATCGCATTGATCtaattcttgatcttcctgcatgcatttgcttgcagttctgcttttgagccatattttaccggttcactgacttggatcatgcgatcccttaggaattctccatcgcc	....(((((((((((((.((((((((((((.(((((((.((..............................................................)).))))))))))))))))))).)))))))))))))...	chr20	-	142	-69.6	45.07	1.09	TTCCAAAGGGATCGCATTGATC	22	119.645	84.4769	62.5153	178.036	5p
gma-miR394a-3p	gma-MIR394a	MIR394	atcatgagggtttagcaaagtgttgctaacagagtttaTTGGCATTCTGTCCACCTCCacttcctactctctctctctctctctctacccatgaatatggaggtgggcatactgtcaactgAGCTCTGTTGGCTACACTTTgtaaagccttcatgat	(((((((((((((.(((((((((.((((((((((((((((((((.(.((((((((((((.(((.............................)))..)))))))))))).).)))))).)))))))))))))).))))))))).)))))))))))))	chr17	+	157	-78.95	44.59	1.13	AGCTCTGTTGGCTACACTTT	20	7.3252	5.5963	68.9272	32.8222	3p
gma-miR394a-5p	gma-MIR394a	MIR394	atcatgagggtttagcaaagtgttgctaacagagtttaTTGGCATTCTGTCCACCTCCacttcctactctctctctctctctctctacccatgaatatggaggtgggcatactgtcaactgAGCTCTGTTGGCTACACTTTgtaaagccttcatgat	(((((((((((((.(((((((((.((((((((((((((((((((.(.((((((((((((.(((.............................)))..)))))))))))).).)))))).)))))))))))))).))))))))).)))))))))))))	chr17	+	157	-78.95	44.59	1.13	TTGGCATTCTGTCCACCTCC	20	1002.33	687.274	289.601	771.819	5p
gma-miR394b-5p	gma-MIR394b	MIR394	taacagagtttaTTGGCATTCTGTCCACCTCCacttcctactctctctctgagccacatgttcgtgaagttggAGGTGGGCATACTGTCAACTgagttctgttg	(((((((..(((((((((.(.(((((((((((((((((.((.(((.....)))......))..).)))).)))))))))))).).)))))).)))..)))))))	chr14	-	104	-42.4	47.12	0.87	TTGGCATTCTGTCCACCTCC	20	7.081	3.9973	289.601	771.819	5p
gma-miR394c-5p	gma-MIR394c	MIR394	cagagtttcTTGGCATTCTGTCCACCTCCacttccactttcagttccatggatctctctctctttttggccctatctacgtactcggaggtggacatactgccaatagag	.....(((.((((((.(.(((((((((((............((..(((.(((........)))...)))..))............))))))))))).).)))))).))).	chr4	-	110	-34.35	48.18	0.65	TTGGCATTCTGTCCACCTCC	20	1002.33	687.274	289.601	776.792	5p
gma-miR394d	gma-MIR394d	MIR394	catagacattTTGGCATTCTGTCCACCTCCattggtgatgatggccatttggaggtggccagtatgccaaacgggctctgtgt	(((((((..((((((((.(((.(((((((((.((((.......))))..))))))))).))).))))))))...).)))))).	chr15	+	83	-43	50.6	1.02	TTGGCATTCTGTCCACCTCC	20	1009.9	692.337	290.67	773.808	5p
gma-miR394e	gma-MIR394e	MIR394	catagccattTTGGCATTCTGTCCACCTCCattaatattaaatgggttgttttagaatcacccccaaaatggtggcagttggaggtggccagtaggccaaacgggctctgt	((.((((..((((((...(((.(((((((((....(((((...((((.(((....))).))))......))))).....))))))))).)))...))))))..)))).)).	chr5	+	111	-44.2	46.85	0.85	TTGGCATTCTGTCCACCTCC	20	1030.66	709.126	290.67	773.808	5p
gma-miR394f	gma-MIR394f	MIR394	cgtagccattTTGGCATTCTGTCCACCTCCactaatattaaatggtgacagttggaggtggccagtaggccaaacgggctctgt	((.((((..((((((...(((.(((((((((...........((....))..))))))))).)))...))))))..)))).)).	chr8	+	84	-38.22	50	0.91	TTGGCATTCTGTCCACCTCC	20	1030.66	709.126	290.67	773.808	5p
gma-miR394g	gma-MIR394g	MIR394	acagagtttcTTGGCATTCTGTCCACCTCCacttcttggccctatctacgtactcggaggtggatatactgccaatagag	......(((.((((((.(.(((((((((((....(.(((......))).).....))))))))))).).)))))).))).	chr6	-	80	-27.5	48.75	0.71	TTGGCATTCTGTCCACCTCC	20	1030.41	708.86	289.601	776.792	5p
gma-miR395a	gma-MIR395a	MIR395	tcaggttttccctagagttcccctgaacgcttcattaaagggctttattatcatatagtcccaagttagtccataCTGAAGTGTTTGGGGGAACTCccggtgatacttga	((((((.(..((..(((((((((..((((((((............................................))))))))..)))))))))..))..).))))))	chr1	+	110	-48.4	43.64	1.01	CTGAAGTGTTTGGGGGAACTC	21	1009.9	692.337	1633.41	1962.37	3p
gma-miR395b	gma-MIR395b	MIR395	tccctagagtttccctgaacacttcattaaagggctttattgaaatataatccaaagttagtctataCTGAAGTGTTTGGGGGAACTCctggtga	((((..(((((((((..(((((((((.((..(((((...(((..........)))....))))).)).)))))))))..)))))))))..)).))	chr2	-	95	-38.3	38.95	1.04	CTGAAGTGTTTGGGGGAACTC	21	10.0111	7.1952	1633.41	1954.41	3p
gma-miR395c	gma-MIR395c	MIR395	cctagagttccccttaatgcttcattgaggattctgtttaggtccaatttaactagtccctaCTGAAGTGTTTGGGGGAACTCcggg	((..((((((((((.(((((((((.((.(((((..(((.((......)).))).))))).)).))))))))).))))))))))..))	chr8	+	87	-38.3	45.98	0.96	CTGAAGTGTTTGGGGGAACTC	21	10.0111	7.1952	1633.41	1954.41	3p
gma-miR395d	gma-MIR395d	MIR395	gctgtctcttggagttcctctgagcacttcacgtacgtgtgtggctagttctattctgtattacccttagatagaatagtcttaattaagTGAAGTGTTTGGGGGAACTTTcgggaacaac	..(((..((..(((((((((..((((((((((.....((...(((((.((((((.(((.........)))))))))))))).)).....))))))))))..)))))))))..))..)))..	chr8	-	121	-50.2	42.98	0.97	TGAAGTGTTTGGGGGAACTTT	21	10.0111	7.1952	447.225	388.893	3p
gma-miR395e	gma-MIR395e	MIR395	gctgtctcttggagttcctctgagcacttcacgaatgacctagttctatttggtattaccctttagatagaatagtcttatataagTGAAGTGTTTGGGGGAACTTTtgggtacaac	..(((..((..(((((((((..((((((((((....(((...(((((((((((.........))))))))))).)))........))))))))))..)))))))))..))..)))..	chr8	-	117	-47.8	40.17	1.02	TGAAGTGTTTGGGGGAACTTT	21	261.51	232.378	447.225	391.877	3p
gma-miR395f	gma-MIR395f	MIR395	gctgtctcttggagttcctctgagcacttcacgcgtggggctagttctattcaatattaccatttagatagaatagtcctcatcactgaaaTGAAGTGTTTGGGGGAACTTTtgggtacaac	..(((..((..(((((((((..(((((((((..((((((((((.((((((..((.........))..))))))))))))....))).)...)))))))))..)))))))))..))..)))..	chr8	-	122	-48.8	43.44	0.92	TGAAGTGTTTGGGGGAACTTT	21	262.487	233.71	447.225	396.85	3p
gma-miR395g	gma-MIR395g	MIR395	ggttgtctcttggagttcctctgaacacttcacacgtgggactagagtagtggtattgtatcctttagatcatagaatagtcctcatcatcaccaagTGAAGTGTTTGGGGGAACTTTtaggtacaac	.(((((..((..(((((((((..((((((((((..(((((((((...(.(((((.(((.......)))))))).)..)))))).......)))...))))))))))..)))))))))..))..)))))	chr8	-	128	-51.11	42.97	0.93	TGAAGTGTTTGGGGGAACTTT	21	262.487	233.444	447.225	391.877	3p
gma-miR395i	gma-MIR395i	MIR395	ctgttggctgtctcctgcagttcctctgaacgcttcatgtgaggggctagcaagtgtatacgttataatttagccttcttcaATGAAGTGTTTGGGGGAACTCttgggctcaacca	....(((.((..(((...((((((((..((((((((((.(((((((((((....((((.....))))..))))))..)))))))))))))))..))))))))...)))..)).)))	chr1	-	116	-49.8	47.41	0.91	ATGAAGTGTTTGGGGGAACTC	21	262.487	233.71	46.4858	37.7953	3p
gma-miR395j	gma-MIR395j	MIR395	tctgttggctgtcccttggagttcctctgaacgcttcatgttagtgaggggggtagccaatgtaaactggtacccattataagccttattcaATGAAGTGTTTGGGGGAACTCttgggttcaaact	......(..((..(((.((((((((((..((((((((((...(((((((.(((((.(((........))))))))........)))))))..))))))))))..)))))))))).)))..))..).	chr1	-	126	-57.4	46.03	0.99	ATGAAGTGTTTGGGGGAACTC	21	1.9534	0.7995	46.4858	37.7953	3p
gma-miR395k	gma-MIR395k	MIR395	ttgttggctgactcttggagttcctctgaacgcttcatatgagaggctacctagtaaaaaaatctttcattagtaaagatagtccttcttcaATGAAGTGTTTGGGGGAACTCcgggattcaacta	....(((.(((.((((((((((((((..((((((((((.((((((((((((((((.(((.....))).)))))....).))).))))..)))))))))))))..)))))))))))))).))).)))	chr1	-	126	-52.9	40.48	1.04	ATGAAGTGTTTGGGGGAACTC	21	1.9534	0.7995	1492.35	1885.78	3p
gma-miR395l	gma-MIR395l	MIR395	ttttctgttggctgtcctttggagttcctctgaacgcttcatgttagtgaggggggtagccagtgtaaactggactggtacccattattataagccttcttATGAAGTGTTTGGGGGAACTCttgggttcaact	......(((((....(((..((((((((((..(((((((((((.....((((((((((.(((((.(.....).))))))))))...........))))).)))))))))))..)))))))))).))).))))).	chr2	+	134	-60	45.52	0.98	ATGAAGTGTTTGGGGGAACTC	21	10.0111	6.9287	51.8289	46.7468	3p
gma-miR395m	gma-MIR395m	MIR395	ctttctgttggttgtctcttggagttcctctgaacgcttcatgtgattggctagttataggcctttgATGAAGTGTTTGGGGGAACTCttaggttcaact	.........(((((..(((.((((((((((..((((((((((.(((..((((.......)))).)))))))))))))..)))))))))).)))..)))))	chr2	+	100	-46.1	44	1.05	ATGAAGTGTTTGGGGGAACTC	21	2.1976	0.7995	46.4858	32.8222	3p
gma-miR396a-3p	gma-MIR396a	MIR396	tcatggctctctttgtattcTTCCACAGCTTTCTTGAACTGcatccaaagagttcctttgcatgcatgccatggcactcttactcccaaatcttgttttgcggTTCAATAAAGCTGTGGGAAGatacagatagggtcaac	...(((((((.(((((((..((((((((((((.((((((((((.......................................................)))))))))).))))))))))))..))))))).)))))))..	chr13	-	140	-61.9	43.57	1.01	TTCAATAAAGCTGTGGGAAG	20	1.9534	0.7995	550.883	432.656	3p
gma-miR396a-5p	gma-MIR396a	MIR396	tcatggctctctttgtattcTTCCACAGCTTTCTTGAACTGcatccaaagagttcctttgcatgcatgccatggcactcttactcccaaatcttgttttgcggTTCAATAAAGCTGTGGGAAGatacagatagggtcaac	...(((((((.(((((((..((((((((((((.((((((((((.......................................................)))))))))).))))))))))))..))))))).)))))))..	chr13	-	140	-61.9	43.57	1.01	TTCCACAGCTTTCTTGAACTG	21	322.309	295.802	35493.7	25008.5	5p
gma-miR396b-3p	gma-MIR396b	MIR396	ctcaagtcctggtcatgcttTTCCACAGCTTTCTTGAACTTcttatgcatcttatatctctccacctccaggattttaagccctagaaGCTCAAGAAAGCTGTGGGAGAatatggcaattcaggct	....((.((((((((((.(((((((((((((((((((.(((((...((.......(((.((........))))).....))...))))).))))))))))))))))))).))))))....))))))	chr13	+	126	-49.3	43.65	0.9	GCTCAAGAAAGCTGTGGGAGA	21	64983.2	33619.4	222.811	234.728	3p
gma-miR396b-5p	gma-MIR396b	MIR396	ctcaagtcctggtcatgcttTTCCACAGCTTTCTTGAACTTcttatgcatcttatatctctccacctccaggattttaagccctagaaGCTCAAGAAAGCTGTGGGAGAatatggcaattcaggct	....((.((((((((((.(((((((((((((((((((.(((((...((.......(((.((........))))).....))...))))).))))))))))))))))))).))))))....))))))	chr13	+	126	-49.3	43.65	0.9	TTCCACAGCTTTCTTGAACTT	21	402.642	291.805	81409.9	138574	5p
gma-miR396c	gma-MIR396c	MIR396	caacaagtcctgttatgcttTTCCACAGCTTTCTTGAACTTcttatgcctagtgcaattattgatgtggcatagaagtttaagaaaaatgtggaaaaacatgtcaaatctaggactt	....((((((((.((((.(((((((((..((((((((((((((.(((((.....((.....))....)))))))))))))))))))..))))))))).)))).......))))))))	chr13	+	117	-47.5	35.04	1.16	TTCCACAGCTTTCTTGAACTT	21	31353.4	32681.9	81409.9	138574	5p
gma-miR396d	gma-MIR396d	MIR396	ggtcatgcttttccacagctttcttgaacttcttatgcatcttatatctctccacttccagcattttaagccctagaagctcAAGAAAGCTGTGGGAGAATATGGCaa	.((((((.(((((((((((((((((((.(((((...((...............................))...))))).))))))))))))))))))).))))))..	chr17	-	108	-43.48	41.67	0.97	AAGAAAGCTGTGGGAGAATATGGC	24	31353.4	32681.9	5.8775	7.9569	3p
gma-miR396e	gma-MIR396e	MIR396	gtgatcTTCCACAGCTTTCTTGAACTGTgttgtgaggcttctctccaatgaaggtttataccctatgcaaaagaaattctatgagcacaattcaagatagctgtggaaaatcac	(((((.((((((((((.(((((((.(((((......................................................))))).))))))).)))))))))).)))))	chr17	-	114	-45.6	39.47	1.01	TTCCACAGCTTTCTTGAACTGT	22	8.0577	11.1925	35496.4	25021.5	5p
gma-miR396f	gma-MIR396f	MIR396	tagcttcttcagcatttcaacttccatgcttgcttgaacaagtcctgttatgcttttccacAGCTTTCTTGAACTTCTTATGCCTAatgcagctattgatgtggcattgaagtttaagaaaaatgtggaaaaacatgtcaaatctaggact	........................................(((((((.((((.(((((((((..(((((((((((((..(((((....(((........)))))))).)))))))))))))..))))))))).)))).......)))))))	chr15	-	151	-48.8	37.09	0.87	AGCTTTCTTGAACTTCTTATGCCTA	25	64982.7	33611.1	6.9461	3.9784	5p
gma-miR396g	gma-MIR396g	MIR396	atgctgtgtgtgtgagatctgagctcaattttcctctcaagtcctggtcatgcttttccacagctTTCTTGAACTTCTTATGCATCttatatctctccacttccagcattttaagccctagaagctcaagaaagctgtgggagaatatggc	..............................................((((((.(((((((((((((((((((.(((((...((...............................))...))))).))))))))))))))))))).))))))	Chr17	-	151	-46.88	43.05	0.72	TTCTTGAACTTCTTATGCATC	21	0.2442	0.01	3.7402	0.01	3p
gma-miR396h	gma-MIR396h	MIR396	gaatggtctttttcgtgatctTCCACAGCTTTCTTGAACTGtgttgtgtgaggtttctccaagtgaaggtttaagatcccttatgcaacataaattctttgagcacaattcaagatagctgtggaaaatcactgagatgatctcgttc	((((((((.((((.(((((.((((((((((.((((((........................................................................)))))).)))))))))).))))).)))).))))..))))	chr14	+	148	-58.2	39.19	1	TCCACAGCTTTCTTGAACTG	20	64981	33609.5	35445.1	24910.1	5p
gma-miR396i-3p	gma-MIR396i	MIR396	tggccctctttgtattcTTCCACAGCTTTCTTGAACTGcatccatagagttcctttgcatgcatgccaaggcactcttgctcccacaccttgttttgcgGTTCAATAAAGCTGTGGGAAGatacagatagggtca	.((((((.(((((((..((((((((((((.((((((((((..((.(((((.((((.(((....))).)))).))))).............))...)))))))))).))))))))))))..))))))).)))))).	chr17	+	135	-66.24	46.67	1.05	GTTCAATAAAGCTGTGGGAAG	21	326.949	297.668	551.417	436.635	3p
gma-miR396i-5p	gma-MIR396i	MIR396	tggccctctttgtattcTTCCACAGCTTTCTTGAACTGcatccatagagttcctttgcatgcatgccaaggcactcttgctcccacaccttgttttgcgGTTCAATAAAGCTGTGGGAAGatacagatagggtca	.((((((.(((((((..((((((((((((.((((((((((..((.(((((.((((.(((....))).)))).))))).............))...)))))))))).))))))))))))..))))))).)))))).	chr17	+	135	-66.24	46.67	1.05	TTCCACAGCTTTCTTGAACTG	21	64983.2	33619.4	35493.7	25008.5	5p
gma-miR396j	gma-MIR396j	MIR396	ggttttcgtgatcttccacagttttcttgaactgcatgtgtgttgtgaggcttctccagtgaaggtttatctcctatgcaagtgcagatattctatgagcacaATTCAAGATAGCTGTGGAAAAtcactgagat	.(((((.(((((.((((((((((.(((((((.........................................................................))))))).)))))))))).))))).)))))	chr16	-	134	-51.2	41.04	0.93	ATTCAAGATAGCTGTGGAAAA	21	1.465	3.7308	0.01	1.9892	3p
gma-miR396k-3p	gma-MIR396k	MIR396	ttcctctcaagtcctggtcatgcttTTCCACAGCTTTCTTGAACTTcttatgcatcttatatctctccacttccagcattttaagccctagaaGCTCAAGAAAGCTGTGGGAGAatatggcaattcaggcttttaattg	........(((.((((((((((.(((((((((((((((((((.(((((...((...............................))...))))).))))))))))))))))))).))))))....))))))).......	Chr17	-	139	-48.18	41.01	0.85	GCTCAAGAAAGCTGTGGGAGA	21	402.642	291.805	222.811	234.728	3p
gma-miR396k-5p	gma-MIR396k	MIR396	ttcctctcaagtcctggtcatgcttTTCCACAGCTTTCTTGAACTTcttatgcatcttatatctctccacttccagcattttaagccctagaaGCTCAAGAAAGCTGTGGGAGAatatggcaattcaggcttttaattg	........(((.((((((((((.(((((((((((((((((((.(((((...((...............................))...))))).))))))))))))))))))).))))))....))))))).......	Chr17	-	139	-48.18	41.01	0.85	TTCCACAGCTTTCTTGAACTT	21	31353.4	32681.9	81409.9	138574	5p
gma-miR397a	gma-MIR397a	MIR397	agagaaacaTCATTGAGTGCAGCGTTGATGaagtttcactctcatctcaggtagatgcttaatttatagtgttattgtcatcgacactgcactcaatcatgtttttct	((((((((((.(((((((((((.(((((((((((..((((..(((((.....)))))..........))))..))).)))))))).))))))))))).))))))))))	chr8	-	108	-46.1	37.04	1.15	TCATTGAGTGCAGCGTTGATG	21	78.6239	47.1685	11.2207	28.8438	5p
gma-miR397b-3p	gma-MIR397b	MIR397	ggagaaacaTCATTGAGTGCAGCGTTGATGaagtcctaaatagtaaatagcaactacccctcgtgtttctcaggtagatgcttaaatggtttTATTGACGCTGCACTCAATCAtgttttttt	.(((((((((.((((((((((((((..((((((.((............((((.(((((..............))))).)))).....))))))))..)))))))))))))).))))))))).	chr13	-	122	-51.17	38.52	1.09	TATTGACGCTGCACTCAATCA	21	24.9057	21.8521	4.2746	2.9838	3p
gma-miR397b-5p	gma-MIR397b	MIR397	ggagaaacaTCATTGAGTGCAGCGTTGATGaagtcctaaatagtaaatagcaactacccctcgtgtttctcaggtagatgcttaaatggtttTATTGACGCTGCACTCAATCAtgttttttt	.(((((((((.((((((((((((((..((((((.((............((((.(((((..............))))).)))).....))))))))..)))))))))))))).))))))))).	chr13	-	122	-51.17	38.52	1.09	TCATTGAGTGCAGCGTTGATG	21	78.6239	47.1685	11.2207	28.8438	5p
gma-miR398a	gma-MIR398a	MIR398	ctcggaggagtgaatctgagaacacaaggctggtttgcactgctatatcatctattggtataaggtgaatttacttTGTGTTCTCAGGTCACCCCTTtgagccaacctgttgacat	((((((((.((((.(((((((((((((((..((((..(.((..(((((((.....))))))))))..))))..))))))))))))))))))).))))))))...............	chr1	-	116	-50.9	43.97	1	TGTGTTCTCAGGTCACCCCTT	21	47.858	21.8521	312.042	742.975	3p
gma-miR398b	gma-MIR398b	MIR398	agtccaaatggtttatctcagaggagtggatctgagaacacaaggctggtttgcactgctatattatgatcgattggtataaggtgaatttacttTGTGTTCTCAGGTCACCCCTTtgagccaacctgttgacat	.(((.....((((...((((((((.(((.((((((((((((((((..((((..(.((..(((((((........))))))))))..))))..))))))))))))))))))).))))))))..))))....)))..	chr2	-	135	-56.9	42.22	1	TGTGTTCTCAGGTCACCCCTT	21	47.858	21.8521	312.042	742.975	3p
gma-miR398c	gma-MIR398c	MIR398	ttctacagggtcgtcctgagatcacatgaagtagaatataagcagccatatttgcttcttgtctcgtgttctcagctcaTGTGTTCTCAGGTCGCCCCTGctggactatt	.(((((((((.((.(((((((.(((((((.(((((((((((((((......))))))........)))))))..))))))))).))))))).)).))))).)))).....	chr8	-	110	-47.4	46.36	0.93	TGTGTTCTCAGGTCGCCCCTG	21	77.8914	43.7041	535.922	448.57	3p
gma-miR398d	gma-MIR398d	MIR398	attctacagggtcgtcctgagaccacatgaaacagattcaaaatacaagcatatttgcttgtgaccttttgtgactcagttcaTGTGTTCTCAGGTCGCCCCTGctgaa	.(((..(((((.((.(((((((.((((((((..((...(((((((((((((....))))))))...)))))...))...)))))))).))))))).)).)))))..)))	chr2	+	109	-50.6	44.04	1.05	TGTGTTCTCAGGTCGCCCCTG	21	77.8914	43.7041	535.922	448.57	3p
gma-miR399a	gma-MIR399a	MIR399	aaaacagctatagggcttctctttattggcaggaaattatcatgaccacttcatcagatatctTGCCAAAGGAGAGTTGCCCTGttgctacttt	.....(((.(((((((..(((((..(((((((((...((((.(((........))))))))))))))))..)))))..))))))).))).....	chr10	+	94	-40.5	40.43	1.07	TGCCAAAGGAGAGTTGCCCTG	21	9.0344	17.5882	49.1574	349.109	3p
gma-miR399b	gma-MIR399b	MIR399	caaatcagcaatagggcacctctctcctggcaggtatttttggagctaccaaaaatcaatgtcaataactTGCCAAAGGAGAGTTGCCCTGtggctggttt	.((((((((.((((((((.((((((..((((((((((((((((.....))))))))...........))))))))..)))))).)))))))).))))))))	chr16	+	101	-50.8	45.54	1.1	TGCCAAAGGAGAGTTGCCCTG	21	9.0344	17.5882	49.1574	349.109	3p
gma-miR399c	gma-MIR399c	MIR399	aaaccagctatagggcttctctttattggcaggaaattatcatgaccacttcatcagatatctTGCCAAAGGAGAGTTGCCCTGttgctgcttt	....((((.(((((((..(((((..(((((((((...((((.(((........))))))))))))))))..)))))..))))))).))))....	chr20	-	94	-42.8	42.55	1.07	TGCCAAAGGAGAGTTGCCCTG	21	9.0344	17.5882	49.1574	349.109	3p
gma-miR399d	gma-MIR399d	MIR399	tgggtgcattacagggcaagttctctttggcaggtaccaacaagctatgcaatactatatgtgtgtgcaatcTGCCAAAGGAGATTTGCCCAGcaattctcct	.(((.(.(((.(.(((((((((..(((((((((((............((((((((.....)))).)))))))))))))))..))))))))).).))).).)))	chr5	-	103	-40.9	45.63	0.87	TGCCAAAGGAGATTTGCCCAG	21	2.6859	1.3324	0.01	4.9731	3p
gma-miR399e	gma-MIR399e	MIR399	gtgtggatcttcccagttgcagctgcattacagggcaagttctccattggcaggtagccactatgatatgcatctcataaatatttgcaactttcttaatgtgcaatcTGCCAAAGGAGATTTGCCCAGcgattctcct	................................((((((((.((((.(((((((((.((((.((.((..((((.............))))....)).)).)).)).))))))))).))))))))))))............	chr5	-	139	-48.82	44.6	0.79	TGCCAAAGGAGATTTGCCCAG	21	2.6859	1.3324	0.01	4.9731	3p
gma-miR399f	gma-MIR399f	MIR399	tgggtgcattacagggcaagttctctttggcaggtatcaagaagctattaatgctatacaagtgtacgtgtgcaaccTGCCAAAGGAGATTTGCCCAGcaattctcct	.(((.(.(((.(.(((((((((..(((((((((((.......................................)))))))))))..))))))))).).))).).)))	chr8	-	108	-42.8	45.37	0.87	TGCCAAAGGAGATTTGCCCAG	21	2.6859	1.3324	0.01	4.9731	3p
gma-miR399g	gma-MIR399g	MIR399	gtgtggatcttcccagttgcagctgtattacagggcaagttctccattggcaggtagccactatgatatgcatctcatgtttgcaactttcttagtatgcaatcTGCCAAAGGAGATTTGCCCAGcgattctcct	................................((((((((.((((.(((((((((.((.((((.((..((((.........))))....)).))))..)).))))))))).))))))))))))............	chr8	-	135	-50.8	45.93	0.82	TGCCAAAGGAGATTTGCCCAG	21	2.6859	1.3324	0.01	4.9731	3p
gma-miR399h	gma-MIR399h	MIR399	caaatcagcaatagggcacctctctcctggcaggagaaaaagatcagcatttttggagttaccaaaagtcagtgtcaataactTGCCAAAGGAGAGTTGCCCTGtggctggttt	.((((((((.((((((((.((((((..(((((((.......(((....((((((((.....))))))))....))).....)))))))..)))))).)))))))).))))))))	chr9	+	114	-51	45.61	0.98	TGCCAAAGGAGAGTTGCCCTG	21	9.0344	17.5882	49.1574	349.109	3p
gma-miR399i	gma-MIR399i	MIR399	gaataacagtgcaattctcctttggcaggtgttgcatgtgttctcgcatgagaatgacctttcTGCCAAAGGAGAATTGCCCTGccatt	......(((.(((((((((((((((((((.(((.((((((....)))))).....)))...))))))))))))))))))).))).....	chr15	+	89	-43.9	46.07	1.07	TGCCAAAGGAGAATTGCCCTG	21	0.2442	0.7995	0.01	5.9677	3p
gma-miR403a	gma-MIR403a	MIR403	aaattgcaggttcgtgcgtgaatctaacgaaagtttctcgttctctccattccacttctgcgTTAGATTCACGCACAAACTTGtcattt	((((.(((((((.((((((((((((((((.((((...................))))...)))))))))))))))).))))))).))))	chr2	+	89	-35.91	41.57	0.97	TTAGATTCACGCACAAACTTG	21	31.0101	40.7728	51.2946	55.6983	3p
gma-miR403b	gma-MIR403b	MIR403	gagacagaggcaaatcgcaggttcgtgcgtgaatctaatcaaagtttctcattaacttctgcgTTAGATTCACGCACAAACTTGtcatttcccttttctt	((((.(((((.((((.(((((((.((((((((((((((((((((((.......))))).)).))))))))))))))).))))))).)))).)))))))))	chr10	+	100	-43.9	41	1.07	TTAGATTCACGCACAAACTTG	21	31.0101	40.7728	51.2946	55.6983	3p
gma-miR408a-3p	gma-MIR408a	MIR408	gagacaggacaaagCAGGGGAACAGGCAGAGCATGgatggagctatcaacacaatattgtcaagaaactgagagtgagaggagaaatatgttgtggttctgctcATGCACTGCCTCTTCCCTGGCtctgtctc	(((((((.....(((.((((((.((((((.(((((..((((((((.(((((.....................................)))))))))))))..))))).)))))).)))))).))))))))))	chr2	+	133	-58.9	48.87	0.91	ATGCACTGCCTCTTCCCTGGC	21	1299.98	629.179	5002.29	5567.84	3p
gma-miR408a-5p	gma-MIR408a	MIR408	gagacaggacaaagCAGGGGAACAGGCAGAGCATGgatggagctatcaacacaatattgtcaagaaactgagagtgagaggagaaatatgttgtggttctgctcATGCACTGCCTCTTCCCTGGCtctgtctc	(((((((.....(((.((((((.((((((.(((((..((((((((.(((((.....................................)))))))))))))..))))).)))))).)))))).))))))))))	chr2	+	133	-58.9	48.87	0.91	CAGGGGAACAGGCAGAGCATG	21	9.7669	9.3271	0.01	0.01	5p
gma-miR408b-3p	gma-MIR408b	MIR408	gacaaaggCTGGGAACAGGCAGGGCACGaatggagctatcaacagaaaatggtaaagtgagaatgaaaggagagagagagagagagatctgttgtggctacgctcATGCACTGCCTCTTCCCTGGCtctgtc	((((.((.(.(((((.((((((.(((.((.((.(((((.(((((((.........................................)))))))))))).)).)).))).)))))).))))).).)).))))	chr3	-	132	-46.08	50.76	0.69	ATGCACTGCCTCTTCCCTGGC	21	1299.98	629.179	5002.29	5567.84	3p
gma-miR408b-5p	gma-MIR408b	MIR408	gacaaaggCTGGGAACAGGCAGGGCACGaatggagctatcaacagaaaatggtaaagtgagaatgaaaggagagagagagagagagatctgttgtggctacgctcATGCACTGCCTCTTCCCTGGCtctgtc	((((.((.(.(((((.((((((.(((.((.((.(((((.(((((((.........................................)))))))))))).)).)).))).)))))).))))).).)).))))	chr3	-	132	-46.08	50.76	0.69	CTGGGAACAGGCAGGGCACG	20	443.664	503.663	5.3432	14.9192	5p
gma-miR408c-3p	gma-MIR408c	MIR408	gacaaagCAGGGGAACAGGCAGAGCATGgatggagctatcaacacaatattgtcaagaaagtgagaaagtgagaggagaaatctgttgtggttctgctcATGCACTGCCTCTTCCCTGGCtttgtc	((((((((.((((((.((((((.(((((..((((((((.((((.........................................))))))))))))..))))).)))))).)))))).))))))))	chr10	-	126	-59.6	47.62	0.99	ATGCACTGCCTCTTCCCTGGC	21	1315.61	635.042	5002.29	5567.84	3p
gma-miR408c-5p	gma-MIR408c	MIR408	gacaaagCAGGGGAACAGGCAGAGCATGgatggagctatcaacacaatattgtcaagaaagtgagaaagtgagaggagaaatctgttgtggttctgctcATGCACTGCCTCTTCCCTGGCtttgtc	((((((((.((((((.((((((.(((((..((((((((.((((.........................................))))))))))))..))))).)))))).)))))).))))))))	chr10	-	126	-59.6	47.62	0.99	CAGGGGAACAGGCAGAGCATG	21	9.7669	9.3271	0.01	0.01	5p
gma-miR408d	gma-MIR408d	MIR408	aaggctgggaacaggcagagcacgaatggagctatcaacagaaaatggagaagtgagaaatgagaggagagaaagagagagatctgttagggctacgctcaTGCACTGCCTCTTCCCTGGCtctgtctct	.((((((((((.((((((.(((.((.((.((((...((((((........................................))))))..)))).)).)).))).)))))).))))).))).))......	chr19	-	130	-38.4	50	0.59	TGCACTGCCTCTTCCCTGGC	20	1295.59	624.116	5002.29	5567.84	3p
gma-miR4340	gma-MIR4340	MIR4340	acaagcgtgttctgtcttggcagctgaagttccgaattgcTGCAGAGATAGGGACGCGCTTActa	..((((((((((((((((.(((((..............))))).)))))).))))))))))....	chr19	-	65	-29.74	50.77	0.9	TGCAGAGATAGGGACGCGCTTA	22	3.1743	2.1319	18.7012	14.9192	3p
gma-miR4341	gma-MIR4341	MIR4341	accctcatgtgaaactttcaacatatttctctatttaggtgtaaccacaccttccctcacactcaatagattcttatatagataaagagaTGTGTTGAAAGTTTAACATGACGGgt	((((((((((.(((((((((((((((((((.((((((.........................................)))))).))))))))))))))))))).)))))).))))	chr6	-	116	-45.6	35.34	1.11	TGTGTTGAAAGTTTAACATGACGG	24	0.01	0.01	4.8089	2.9838	3p
gma-miR4342	gma-MIR4342	MIR4342	tcttttcaccacttacattctaagacgagtttgttgAATCGACTTAGAATGTAGGATGGTggcattt	.....(((((((((((((((((((.(((.((....)).))).))))))))))))).)))))).....	chr18	+	67	-27.7	37.31	1.11	AATCGACTTAGAATGTAGGATGGT	24	0.4883	0.7995	12.2893	0.01	3p
gma-miR4343b	gma-MIR4343b	MIR4343	ttttctTCTTACAGATCAAGTTGATTCGGAagagacttccggatcgacttgattcgtaagaggaaaa	.(((((((((((..((((((((((((((((((...))))))))))))))))))..))))))))))).	chr19	-	67	-41.9	38.81	1.61	TCTTACAGATCAAGTTGATTCGGA	24	0.01	0.2665	0.01	0.01	5p
gma-miR4344	gma-MIR4344	MIR4344	ttaagacagtgcttacctcaacaacgtctttgaAAGTAGACATTCTAAGACGTTGCTgatataagcaccgtcttaaaatgcgtactttcaaagacgttgctgatgtaagcaccgttttt	..(((((.((((((((.(((.(((((((((((((((((..((((.(((((((.((((......)))).))))))).))))..))))))))))))))))).))).)))))))).))))).	chr18	-	119	-63.9	38.66	1.39	AAGTAGACATTCTAAGACGTTGCT	24	0.01	0.7995	14.4266	3.9784	5p
gma-miR4345	gma-MIR4345	MIR4345	ggaagcTAAGACGGAACTTACAAAGATTgttcaggtagacatttgagaataaatgtctgtcttgaacaatctttttaagtttcgtcttaacttt	.((((.((((((((((((((.((((((((((((((((((((((((....)))))))))).)))))))))))))).)))))))))))))).))))	chr14	+	94	-50.2	32.98	1.62	TAAGACGGAACTTACAAAGATT	22	103.285	40.7728	39.5396	128.305	5p
gma-miR4346	gma-MIR4346	MIR4346	tgggaatggaGAAAGACCAAACGAGAAGCTGCATaacagcgtattgatttacataagtaatgctgaatcaaggcgctgttacgcagcttctcgtttgttctttctccattcccatggt	((((((((((((((((.(((((((((((((((.(((((((((.(((((((((((.....))).)))))))).))))))))).))))))))))))))).))))))))))))))))....	chr14	-	118	-80.4	43.22	1.58	GAAAGACCAAACGAGAAGCTGCAT	24	831.9	441.039	51.8289	239.702	5p
gma-miR4347	gma-MIR4347	MIR4347	ttggttcacAAGCTTCTTACGGATCAAGTTGATccgtaagcttcttttgccgatcaacttgattcgtaagaagcttgcggatcaatttgatccgtgagaagctagcagatcaacttgattcataagaagcttgcgaatcaa	.((((((.(((((((((((.((((((((((((((.((.((((((((..((.((((((.((((((((((((...)))))))))))).)))))).)))))))))).)).)))))))))))))).))))))))))).)))))).	chr15	+	141	-81.5	41.13	1.41	AAGCTTCTTACGGATCAAGTTGAT	24	0.9767	1.3324	8.0148	11.9353	5p
gma-miR4348a	gma-MIR4348a	MIR4348	atgtgttAAACTTGTAAGATGGTGACATTatgatggttatgaatgtaaaaatgaccttctatattggatcaagttacaaccaatgtaaaaagtgatttacatccataactatcacaatgtcatcatcttgcaagtttgatacata	(((((((((((((((((((((((((((((.(((((((((((.((((((..((.((.((.((((((((............)))))))).)).)).)))))))).))))))))))).))))))))))))))))))))))))))))).	chr12	-	145	-69.8	29.66	1.62	AAACTTGTAAGATGGTGACATT	22	0.9767	1.3324	0.01	0.01	5p
gma-miR4348b	gma-MIR4348b	MIR4348	tagaaagtaatagtcaaactcaaaagatattgaaagattatatgctagacttgtaggatggtgatattgtagtggttatagatataaaagtgactttctacatgtttaaagctataaccaatgtaaaaagtaacctacattcacaatcaccataatgtgtggtcattttacaagtttgacacataatcttttattaTCTTTTGAATTTGACTATTAGtttcta	((((((.(((((((((((.((((((((((.(((((((((((.((.(((((((((((((((.......................................................................................................))))))))))))))).)).))))))))))).)))))))))).))))))))))).))))))	chr13	+	223	-85.33	27.35	1.4	TCTTTTGAATTTGACTATTAG	21	1.9534	1.3324	0.01	6.9623	3p
gma-miR4348c	gma-MIR4348c	MIR4348	atatgTGTTAAACTTGCAAGATGACAttattatgatagttgtagaaacatttagaatagcaagaccagtatgtgagagtattcaacatcgtaatattatcatcttgtaagtttaacacataat	.(((((((((((((((((((((((...(((((((((.((((.....((((...................)))).........)))))))))))))...)))))))))))))))))))))))..	chr2	+	123	-44.35	27.64	1.3	TGTTAAACTTGCAAGATGACA	21	0.01	0.2665	0.01	0.01	5p
gma-miR4349	gma-MIR4349	MIR4349	ccaagtcccaTATTGGCTAGAGATAAGACAAAGAtagaatatataagtggggcgcaatcctcacccgagctaggttttggggttgagttatagggtgagggttgcgcctcacttatatactctttcttggccttatctttagccaatgtgggacttgg	(((((((((((((((((((((((((((.(.((((.(((.(((((((((((((((((((((((((((.((((..(........)..))))...))))))))))))))))))))))))))).))).)))).).)))))))))))))))))))))))))))	chr19	+	158	-107.5	45.57	1.49	TATTGGCTAGAGATAAGACAAAGA	24	2.9301	6.6622	0.01	0.01	5p
gma-miR4350	gma-MIR4350	MIR4350	tcaaaatTCAAATGATTTTGTGTCGTTGGttcatcaattcaaaattttcaatatgccattttcacaaactctggtaatcgattaccaaagaatttgtgaaaatgacatattgaaaattttgaactgatgaactaacggcacaacattatttgaattttga	((((((((((((((((.(((((((((((((((((((.((((((((((((((((((.((((((((((((.((((((((....)))))..))).)))))))))))).)))))))))))))))))).))))))))))))))))))).))))))))))))))))	chr11	-	160	-90.1	28.12	2	TCAAATGATTTTGTGTCGTTGG	22	0.01	0.2665	0.01	0.01	5p
gma-miR4351	gma-MIR4351	MIR4351	ttgggatttgggactaactgaATTGGGATTCAGTTGGAGTTGGttacagaagttcaactgaattgggattcagttgaacctttttcagttgtaattctctgttctgagttcttcttctgtaaccaactctaactgaataccaattcaattagtcccaaatcccaa	.((((((((((((((((.((((((((.(((((((((((((((((((((((((.............................................................))))))))))))))))))))))))).)))))))).)))))))))))))))).	chr19	+	165	-99.9	37.58	1.61	ATTGGGATTCAGTTGGAGTTGG	22	9.5228	3.7308	13.358	14.9192	5p
gma-miR4352a	gma-MIR4352a	MIR4352	agaaccgtcgtagtatatcttaaaaactaaggcggtcgtatgaatagccatcatagaatttcaacagcaaaaatgctattctaagacggttattcgaataaccgtcttaATTTCTAGGACATACTACGACGGTtct	((((((((((((((((.(((((.(((.(((((((((..(.(((((((((.((.((((((......((((....)))))))))).)).))))))))).)..))))))))).))).))))).))))))))))))))))	chr10	-	136	-66.1	36.76	1.32	ATTTCTAGGACATACTACGACGGT	24	0.2442	0.7995	50.226	11.9353	3p
gma-miR4352b	gma-MIR4352b	MIR4352	gattttttcagaaaccgtcttagaatgtttacaatctaagacgattcttcaaagaactgtctaagagtgtttgtttttttaaaaaattaaaataaatttagaattctaagatgatttttccaaaaatcgtttTAAAATGTAGACATTCTAAGACGGtttttcaaaaaatc	((((((((.((((((((((((((((((((((((.(.((((((((((.((..(((((..((((.((((((((((((((...........))))))))).....))))).))))..)))))..)).)))))))))).).)))))))))))))))))))))))).))))))))	chr14	+	170	-62.6	24.71	1.49	TAAAATGTAGACATTCTAAGACGG	24	0.2442	0.01	15.4953	6.9623	3p
gma-miR4353	gma-MIR4353	MIR4353	CAAGTCGTAGCCGGTGTTATTACTtctgagtcagaagtcctaacacctgtttcgactta	.((((((.(((.(((((((..(((((((...)))))))..))))))).))).)))))).	chr8	-	59	-28	44.07	1.08	CAAGTCGTAGCCGGTGTTATTACT	24	0.4883	1.8654	0.01	2.9838	5p
gma-miR4355	gma-MIR4355	MIR4355	ctggtacacccagcataacatgtgtaattccaattttgaccttccataaagctgatacaaattgataatccgtaagctcaatacggattggccaatccattatcagctttacagaaaggcaaaagtggaattgCACTGTTGTGCTGGGTGTACCAgcaat	((((((((((((((((((((.(((((((((((.(((((.(((((..(((((((((((...((((.(((((((((.......)))))))))..))))....)))))))))))..).))))))))).)))))))))))))))))))))))))))))))....	chr18	-	160	-89.7	40.62	1.38	CACTGTTGTGCTGGGTGTACCA	22	0.2442	0.2665	0.01	0.01	3p
gma-miR4356	gma-MIR4356	MIR4356	caccgtcttagaaaacctcaactttcaaagacagtgctgacgtCAGGACTGTCTTAGAAAGCCAGGCttcaaagatggtg	(((((((((.(((..(((...(((((.((((((((.(((....))).)))))))).)))))..))).))).)))))))))	chr3	+	80	-38.2	46.25	1.03	CAGGACTGTCTTAGAAAGCCAGGC	24	0.4883	0.7995	0.01	0.01	3p
gma-miR4357	gma-MIR4357	MIR4357	aattaactgtacaaaacacatgactcctcaattattctcaaaataattttaagtcatcgcacctcaaagtgattgaactcgtcgggtttccacggtggatcccatcacaatactcgtcgcacactaattcgtcgtccttaaagggttttaCAGTCGTGTGATTGTACGGTTCATag	.((.((((((((((..(((((((((..............................................................................................................................))))))))).)))))))))).))..	xxx	xxx	176	-41.1	40.34	0.58	CAGTCGTGTGATTGTACGGTTCAT	24	0.2442	0.01	0.01	4.9731	3p
gma-miR4358	gma-MIR4358	MIR4358	ttttgtcacttatgctaatgatatagccatgccctggatttcgccaatttgactggcgatttaggttgcgtcagaaagtaattacattgctagtcaaattggcgaaatcgccagtcaaactagcaaaattCAGTGCATGACTATATCGCCAGcatgagtggcgaaa	.(((((((((((((((..((((((((.(((((.(((..............................................................................................))).))))).))))))))..))))))))))))))).	chr6	-	166	-84.6	41.57	1.23	CAGTGCATGACTATATCGCCAG	22	0.01	0.2665	0.01	0.01	3p
gma-miR4360	gma-MIR4360	MIR4360	aaaaaCAGTTGACGTACGTACGGATTGACaatccgtatggccataaggattgtcaatccgtacgtacgtcaacttttttt	(((((.((((((((((((((((((((((((((((.(((....))).)))))))))))))))))))))))))))).)))))	chr4	-	80	-53	40	1.66	CAGTTGACGTACGTACGGATTGAC	24	2.6859	0.2665	0.01	0.01	5p
gma-miR4361	gma-MIR4361	MIR4361	caagttgatccggaagtctcttacggatcaagttgatCCGGAAGAGACTTACGGATCAACTta	.(((((((((((.(((((((((.((((((.....)))))).))))))))).))))))))))).	chr17	-	63	-41	44.44	1.46	CCGGAAGAGACTTACGGATCAACT	24	1.7092	0.01	0.01	3.9784	3p
gma-miR4362	gma-MIR4362	MIR4362	aacttttataaaccagtgtttttagtcCCTTAGGACAGACGTCATGTAGgaaacattgtcaacagtgtttgtccctgaacattttggttcatgaatgtttaaagcaagggtttttaggccctcaagacagacatgattaacattgtttcctacttggcatttgtcctgaggaactaaaagcattgatttttaaaagtt	((((((((.(((.(((((((((((((.((((((((((((.((((.((((((((((.(((.((..(((((((((....................................................)))))))))..)).))).)))))))))).)))).)))))))))))).))))))))))))).))).))))))))	chr13	+	198	-91.9	35.86	1.29	CCTTAGGACAGACGTCATGTAG	22	2.1976	1.8654	0.01	8.9515	5p
gma-miR4363	gma-MIR4363	MIR4363	gcctaggataggctctggtaatcgattaccatccagtgtaatcgattacacatgaacaggcagcctgtaatcgattacaacatcctgtaatCGATTACCAGAAGGCTTATTAGgc	(((((..((((((((((((((((((((((.......((((((((((((((..((......))...)))))))))))))).......))))))))))))))))..)))))))))))	chr17	+	115	-54.94	43.48	1.1	CGATTACCAGAAGGCTTATTAG	22	0.01	0.533	0.01	4.9731	3p
gma-miR4364a	gma-MIR4364a	MIR4364	aactgcggaagaaccttcttccgtgccatcttgcggaagaacttcttccccaggaagccacggaagatggttcttcCGCGAGATCGCACGGAAGAAGGTTcttccgctgtt	(((.((((((((((((((((((((((.((((((((((((((((((((((...((...))..)))))).)))))))))))))))).)))))))))))))))))))))).)))	chr13	+	111	-82.2	54.05	1.37	CGCGAGATCGCACGGAAGAAGGTT	24	6.8369	9.3271	0.01	4.9731	3p
gma-miR4364b	gma-MIR4364b	MIR4364	tgaaaaTAACAACAGCGGAAGAACCTTCTTccgtgcgatctcacagaagaatcttgttctgtgcgaatccacggaagaaggttcttccgctattgttattttc	.(((((((((((.((((((((((((((((((((((.((((.(((((((.(....).))))))).).))))))))))))))))))))))))).)))))))))))	chr18	+	103	-66.6	42.72	1.51	TAACAACAGCGGAAGAACCTTCTT	24	3.9068	1.5989	0.01	0.01	5p
gma-miR4365	gma-MIR4365	MIR4365	AAGAACTTCTTCCGCGAGATCGCAtggaagaaggttcttccacagttgtaacattaactgcggaagaaccttcttccatgccatctcgtggaagaa	.......(((((((((((((.((((((((((((((((((((.((((((......)))))).)))))))))))))))))))).))))))))))))).	chr10	-	96	-69.5	45.83	1.58	AAGAACTTCTTCCGCGAGATCGCA	24	0.01	0.2665	0.01	0.01	5p
gma-miR4366	gma-MIR4366	MIR4366	aagagatgtgaaaacaccttagaagttgagctagatagaaaaagaaaggctcttgaaacaagatccaaattcctcaaagcatgcaaaccaaccaacaaatctctacttagtagggagtcccctttcaaaaaattggagaaggtaaatccCTACTTAGTAGAGATTTGTTGGttggtttgcatgctttggggaatttggatcttgtttcaacagcctttccttttatatctaactcaacttctaaggtgttttcacatctctt	((((((((((((((((((((((((((((((.((((((.((((.((((((((.(((((((((((((((((((((((((((((((((((((((((((((((((((((((.((((((((..((..((((((....))))))..))....)))))))).))))))))))))))))))))))))))))))))))))))))))))))))))))))).)))))))).)))).)))))).))))))))))))))))))))))))))))))	chr5	-	262	-189	37.02	1.95	CTACTTAGTAGAGATTTGTTGG	22	0.01	0.2665	0.01	0.01	3p
gma-miR4367	gma-MIR4367	MIR4367	caatttccatcaaaacaatactcccctaaaacctagaacaaaatatgatataattgatttacttcactagggttcaggacaatattcaatcatgcttggctcactgcaggacaatgctagtcattctctcacatgattgaatattatcCTGAACCCTAGCGAAGTAAATCaattgtatcatatcttgttctaggttttaggaaagcattgtcttgatggaaattg	(((((((((((((.(((((.((..(((((((((((((((((.(((((((((((((((((((((((.(((((((((((((.((((((((((((((..(((((....(((......))).)))))........)))))))))))))).))))))))))))).))))))))))))))))))))))).)))))))))))))))))..)).))))).)))))))))))))	chr1	+	225	-129.9	34.67	1.67	CTGAACCCTAGCGAAGTAAATC	22	0.4883	0.2665	0.01	0.01	3p
gma-miR4368a	gma-MIR4368a	MIR4368	ggcattcaAAGACGGTACTTACCTCAGTAACAtctttgaaagtaaacattctaagacgttgctgatgtaagcaccgttttagaatgcc	(((((((.((((((((.(((((.((((((((.((((.(((.(....).))).)))).)))))))).))))).)))))))).)))))))	chr18	-	88	-44.2	39.77	1.26	AAGACGGTACTTACCTCAGTAACA	24	0.01	0.01	0.01	5.9677	5p
gma-miR4368b	gma-MIR4368b	MIR4368	cAAGGACGGTACTTACGTAAGCAACgtctttgaaagttcacaaacaaagacggtgcaagcaacgtccacaaacaaagacggtgcaagcaacgtcgtatttgtttgtgaactttcaaagacgctgcttatgtaagcaccgtctttt	.(((((((((.((((((((((((.((((((((((((((((((((((((((((.(((..(((.((((..........)))).)))..))).))))...)))))))))))))))))))))))).)))))))))))).))))))))).	chr2	+	145	-84.3	43.45	1.34	AAGGACGGTACTTACGTAAGCAAC	24	0.2442	0.01	9.6177	12.93	5p
gma-miR4369	gma-MIR4369	MIR4369	ttttcctctttcggatcaacttgatccggaagagacttacggatcaacttacGGATCAAGCTGATCCGGAAGTGGAaaa	.(((((.(((((((((((.(((((((((...((..(....)..))......))))))))).))))))))))).))))).	chr7	+	79	-39.9	44.3	1.14	GGATCAAGCTGATCCGGAAGTGGA	24	0.4883	0.2665	0.01	0.01	3p
gma-miR4370	gma-MIR4370	MIR4370	cggAGTAGACTCGTCCGATTTTGCGTAgacttggacaagtttgggtagactcgcgagtctgctccg	(((((((((((((..(((.(((((.(((((((....))))))).))))).))))))))))))))))	chr11	+	66	-37.7	54.55	1.05	AGTAGACTCGTCCGATTTTGCGTA	24	0.01	0.2665	181.134	107.418	5p
gma-miR4371a	gma-MIR4371a	MIR4371	gttAAGTGATGACATGACAAGCGAAGTatcacgttatcaccctcttgtcatattatcacctttaatgacatacgtgtcaatgattgaacgtgatgatgtgatattctgtttgtcatgttatcacctaa	.....((((((((((((((((((.((((((((((((((((..((..(((((..............(((((....)))))))))).))..)))))))))))))))).))))))))))))))))))....	chr17	+	128	-55.83	35.94	1.21	AAGTGATGACATGACAAGCGAAGT	24	0.2442	0.01	13.8923	4.9731	5p
gma-miR4371b	gma-MIR4371b	MIR4371	ttgttagttgcctttcgttAAGTGATGACGTGGTAGACGGAGTgccgtgtcattatgccttgtcacagacacctcattgctacatcatcaccgctaatgatatggcactgacgtgttagtgattggtgtgatgacgtgacactctatctgccacatcatcacctaacggaagacaactaacga	((((((((((.(((((((((.(((((((.((((((((..(((((.((((((((((((((..(((((.(((((.(((.(((((.(((((........))))).))))).))).))))).))))).)))))))))))))).)))))..)))))))).))))))).))))))))).))))))))))	chr7	+	183	-102.3	45.9	1.22	AAGTGATGACGTGGTAGACGGAGT	24	3.1743	0.01	0.01	0.01	5p
gma-miR4371c	gma-MIR4371c	MIR4371	ctgttaagtaatGACGTGACAGACGGAATATCACATcatcacgttttgtcatggacacccaattgtcatatcaccaccttcaatgacgtgtccgtgattgaacatgatgacatgacattttgtttgttacgtcatcatttaacggaa	(((((((((.(((((((((((((((((((.(((..((((((.((((.(((((((((((......(((((.............)))))))))))))))).)))).))))))..))).))))))))))))))))))).)))))))))..	chr5	-	147	-68.72	39.46	1.18	GACGTGACAGACGGAATATCACAT	24	0.2442	0.01	0.01	0.01	5p
gma-miR4373	gma-MIR4373	MIR4373	aaaaAAGTTGACGTACGTACGGATTGACaattcgtatggttcataaggatcagtaatccgtatggccatacagattgtcaatccgtacgtgtgtcatctttttt	(((((((.(((((((((((((((((((((((..(((((((.((((.((((.....)))).)))))))))))..))))))))))))))))))))))).)))))))	chr17	-	104	-59.5	38.46	1.49	AAGTTGACGTACGTACGGATTGAC	24	0.7325	0.01	0.01	0.01	5p
gma-miR4374a	gma-MIR4374a	MIR4374	tcaaagacgttgttgacatcacgaacgtcttagaaagtcaggcttctaagacagtgctgacgtcgacaacgtcttagaaagccaaccttcaaagacagccgtgacgtcaacaccgtctttgaagcctggttttcTAAGACGGTCGTGATGTCAGCAccgtctttgaa	(((((((((.((((((((((((((.(((((((((((..((((((((.(((((.(((.((((((((.....(((((.(((........))).))))).....)))))))).))).))))).))))))))..))))))))))).)))))))))))))).))))))))).	chr1	-	167	-103.1	47.31	1.31	TAAGACGGTCGTGATGTCAGCA	22	5.3718	1.3324	0.01	25.8599	3p
gma-miR4374b	gma-MIR4374b	MIR4374	ggtgcttacctcagcaacgtctttaaaagtaggcattctaagacgttgctgaagtaagcaccgtctttgaatgccTACTTTCAAAGACGTTGTTGAGgtaagcacc	((((((((((((((((((((((((.(((((((((((((.((((((.((((......)))).)))))).))))))))))))).))))))))))))))))))))))))	chr18	+	106	-79	44.34	1.68	TACTTTCAAAGACGTTGTTGAG	22	0.01	0.01	0.01	7.9569	3p
gma-miR4375	gma-MIR4375	MIR4375	TACCACTAGTGGTCGCGCCTGGCAggccaacactactagtcacgcctggcagggcaccactagtggtt	.((((((((((((.((.((((.(((((....((.....))...))))).)))))))))))))))))).	chr9	-	68	-41.5	60.29	1.01	TACCACTAGTGGTCGCGCCTGGCA	24	5.8602	5.3298	0.01	5.9677	5p
gma-miR4376-5p	gma-MIR4376	MIR4376	aaggtttgcTACGCAGGAGAGATGACGCTGTcccttgcacccatcctagcttcccttgagtaggtaagagcaaggccagccAGCATCATATCTCCTGCATAGtaaacctt	(((((((((((.((((((((.((((.((((.(((((((.(....((((.(((.....)))))))...).))))))...).)))).)))).)))))))).)))))))))))	chr13	+	110	-52.5	50.91	0.94	TACGCAGGAGAGATGACGCTGT	22	9.5228	11.992	41.1426	83.5474	5p
gma-miR4376a-3p	gma-MIR4376	MIR4376	aaggtttgcTACGCAGGAGAGATGACGCTGTcccttgcacccatcctagcttcccttgagtaggtaagagcaaggccagccAGCATCATATCTCCTGCATAGtaaacctt	(((((((((((.((((((((.((((.((((.(((((((.(....((((.(((.....)))))))...).))))))...).)))).)))).)))))))).)))))))))))	chr13	+	110	-52.5	50.91	0.94	AGCATCATATCTCCTGCATAG	21	0.2442	0.01	0.01	0.01	3p
gma-miR4377	gma-MIR4377	MIR4377	tttatcttctgttaagtgatgacatggcagacgaaccacgttattatgtttaatcactgacacatcagtatcacgtcattgagggtaatgatatgataatgaagtgtccataacacgatgtgatgatgtgacattatatatgcTACGTCATCGCTGAATGGAAGACGa	....(((((((((.(((((((((.(((((.......((((((((((((((........(((((.(((.(((((..((((((....))))))..))))).))).)))))........))))))))))))))..........))))).))))))))).)))))))))...	chr4	+	168	-62.52	37.5	0.99	TACGTCATCGCTGAATGGAAGACG	24	0.4883	0.01	0.01	0.01	3p
gma-miR4378b	gma-MIR4378b	MIR4378	tTAGAACTGTCTTAGAATGTGCTACattccaagatgatggtcttctttcgaaaatcaccttagaatgcgacacattctaagacggttctaa	.((((((((((((((((((((...(((((.(((.((((..((.......))..)))).))).)))))...)))))))))))))))))))).	chr9	-	91	-43	37.36	1.26	TAGAACTGTCTTAGAATGTGCTAC	24	0.01	0.01	0.01	5.9677	5p
gma-miR4379	gma-MIR4379	MIR4379	tTAGAGTGTATACTGTGAGAGGCCTaactcaaccccaaaagctaactcaagggatgagggttgccccttatttatatattctaa	.(((((((((((..(((((.(((....((((.(((....((....))...))).))))....))).))))).))))))))))).	chr7	-	84	-28.9	40.48	0.85	TAGAGTGTATACTGTGAGAGGCCT	24	0.4883	0.7995	0.01	7.9569	5p
gma-miR4380a	gma-MIR4380a	MIR4380	gtatgcacatacgaattagcaatctgtataggtcatgcggattgtcaatctgtatgagcaatccgtatgggtcatacggattgctgatctgtatgatccatacggattggcaatccatatggtcgtaCGGATTGTTGATCCGTATGTGCATac	(((((((((((((.(((((((((((((((.(..((((.((((((((((((((((((..........................................)))))))))))))))))).))))..)))))))))))))))).)))))))))))))	chr1	-	153	-95.7	43.14	1.45	CGGATTGTTGATCCGTATGTGCAT	24	0.01	0.01	0.01	7.9569	3p
gma-miR4380b	gma-MIR4380b	MIR4380	gcgtacggatcaacaatccgtatgaaccatatggattggcaatccgTATGGTCATACGGATTGTTGATccgtacgt	(((((((((((((((((((((((((.((((((((((.....)))))))))))))))))))))))))))))))))))	chr19	+	76	-58.7	46.05	1.68	TATGGTCATACGGATTGTTGAT	22	1.465	0.2665	0.01	0.01	3p
gma-miR4382	gma-MIR4382	MIR4382	gtacataaattcagatccatgaaatcagttaacatatgcccttacagacaatattcctacttccccatctggctctgataccagagatcaaacttaaagtcatatggggaagtaggaatagtgtccgtaaggataTATGTTAACTGATTTCATGGATctgaaactatgtac	(((((((..(((((((((((((((((((((((((((((.((((((.((((.(((((((((((((((((.((((((((....)))).............)))).))))))))))))))))).)))).)))))).)))))))))))))))))))))))))))))..)))))))	chr6	+	171	-103.21	36.84	1.64	TATGTTAACTGATTTCATGGAT	22	0.2442	0.533	0.01	0.01	3p
gma-miR4383	gma-MIR4383	MIR4383	ggaccggttcaactgagatccggtacctaaccgatcgattttaatcgaatcatctcagatcaattgtgtgaccgatctaatataaaactgatccaattaggtTATTGGATCTCAGTTGAACCGGTCt	((((((((((((((((((((((((((((((..................................................................))))).)))))))))))))))))))))))))	chr2	+	127	-60.3	40.94	1.16	TATTGGATCTCAGTTGAACCGGTC	24	0.7325	1.066	0.01	0.01	3p
gma-miR4384	gma-MIR4384	MIR4384	gAATCAGACACTGCATTCAAAGACGgttattatgtaataaccatctttgaatgcagtgtctgattc	(((((((((((((((((((((((.(((((((....))))))).)))))))))))))))))))))))	chr12	+	66	-45.9	36.36	1.91	AATCAGACACTGCATTCAAAGACG	24	0.7325	1.8654	2.1373	11.9353	5p
gma-miR4385	gma-MIR4385	MIR4385	ttgtaaatatAATCGATGTAGAAAAGTGATTGGTgacattgattataaccagaatcaatgtagaaaattatttttctacatcaattttaattataa	.(((((.((.(((.(((((((((((((((((....(((((((((........)))))))))....))))))))))))))))).))).)).))))).	chr20	-	96	-33	21.88	1.57	AATCGATGTAGAAAAGTGATTGGT	24	0.4883	0.01	0.01	1.9892	5p
gma-miR4387a	gma-MIR4387a	MIR4387	acgaagtgtcatgtcatcacaccttgtcacggacacctcattgtcacgccatcaccttcgatgacatggcaatgacgtgttagtAACAAGACGTGATGACGTGACACTtcgt	((((((((((((((((((((..(((((.((.(((((.(((((((((.(.((((......)))).).))))))))).))))).)).)))))..))))))))))))))))))))	chr11	-	112	-65	48.21	1.2	AACAAGACGTGATGACGTGACACT	24	0.9767	0.533	0.01	0.01	3p
gma-miR4387c	gma-MIR4387c	MIR4387	cattaaatgatgatgtgacagttggagtgtcacgtcatcacgccttgtggtggacatatcatcacctttaatgacgtgttagtgattaAGCGTGATGACGTGACACTCCGTCtatcacgtcatcacttaatg	((((((.(((((((((((.((.(((((((((((((((((((((..............................................))))))))))))))))))))).)).))))))))))).))))))	chr7	+	132	-73.9	43.18	1.3	AGCGTGATGACGTGACACTCCGTC	24	0.01	0.2665	7.4805	3.9784	3p
gma-miR4387e	gma-MIR4387e	MIR4387	acaaatggagtgttatattatcacgcctaatcactgacgcatcattgtcacatcattgaaggtgaaggcgtgacaatgaggTGTTAGTGATAAGGCGTGATGatgtgatttgttatatcatc	....((((...(((((((((((((((((.(((((((((((.((((((((((.((((.....))))....)))))))))).))))))))))).)))))))))))))))))...))))......	chr3	+	122	-59.9	39.34	1.25	TGTTAGTGATAAGGCGTGATG	21	2.9301	0.533	25.113	41.7737	3p
gma-miR4388	gma-MIR4388	MIR4388	gacactgtcaatttggtctttaagatttaaaaaatgtcaaaatgatcctcgactttacattccgtttgtcacggtgttaggagactactaacggcagggactaacgtgccaaggatcattttgatattttttaAATCTTAGGGACCAAATTGACAGCgcc	..(.(((((((((((((((((((((((((((((((((((((((((((((..............................................................))))))))))))))))))))))))))))))))))))))))))))).)..	chr10	-	160	-80.8	38.75	1.3	AATCTTAGGGACCAAATTGACAGC	24	0.4883	1.066	6.4118	0.01	3p
gma-miR4390	gma-MIR4390	MIR4390	cgtacccgatactcgatgggtttgagtttattgtctcatccTCGTACTCGTCGGGTATCGGGTATc	.((((((((((((((((((((.((((..(........)..)))).)))))))))))))))))))).	chr17	+	66	-36.9	50	1.12	TCGTACTCGTCGGGTATCGGGTAT	24	0.7325	0.01	4.2746	1.9892	3p
gma-miR4391	gma-MIR4391	MIR4391	ggaccaagctgttcttcttagttctttgccgagagcttatgaaaattttgtagacatcacaacatcaatatttttcataagcTCTCGGCAAAGAACTAAGAAGAAGaacaatttggttc	((((((((.((((((((((((((((((((((((((((((((((((..(((...............)))...)))))))))))))))))))))))))))...))))))))).))))))))	chr1	+	119	-65.36	36.13	1.52	TCTCGGCAAAGAACTAAGAAGAAG	24	0.7325	1.3324	0.01	2.9838	3p
gma-miR4392	gma-MIR4392	MIR4392	acacttccgagtcatattttcgcatagaaaagccaccgaacaggaacttgttacataccaaggatcgatcggaagtttttttcTCTGCGAAAATGTGATTTCGGAactgt	(((.((((((((((((((((((((.((((((((..((((...((..((((........))))..))..))))..))..)))))).))))))))))))).))))))).)))	chr9	+	110	-43.7	40.91	0.97	TCTGCGAAAATGTGATTTCGGA	22	161.155	142.571	28.8532	39.7845	3p
gma-miR4393a	gma-MIR4393a	MIR4393	ctgacttctctgctgtccctttcccagctgtcccttgaaaatcacacagttttaaaattgaatcacaaaattaaatattaacacaactacatggacgacacagggacagtTGAGAAAAGGACGGCAGAAAAGCCaa	.((.(((.((((((((((.((((.(((((((((((((.............................................................)).))))))))))).)))).)))))))))).))).)).	chr10	-	136	-46.6	40.44	0.85	TGAGAAAAGGACGGCAGAAAAGCC	24	1.7092	2.6649	9.6177	4.9731	3p
gma-miR4393b	gma-MIR4393b	MIR4393	ttgacttctctgctatcccttttcaagttgtccccatgctttcccttcaaaacgacatcgttttgaagggaaagcacagggaaagcTTGAAAAGGGACAGCAGAGAAGCCaa	.((.((((((((((.((((((((((((((.((((..((((((((((((((((((....))))))))))))))))))..)))).)))))))))))))).)))))))))).)).	chr1	-	112	-79.8	45.54	1.56	TTGAAAAGGGACAGCAGAGAAGCC	24	2.6859	3.9973	0.01	4.9731	3p
gma-miR4394	gma-MIR4394	MIR4394	ttgcctcctttctctttggtccattttagtgtgaaaaaacaaggagtctcccatatacacactgaAATGGACTAAAGAGAAAGGGGCCGg	..(((.(((((((((((((((((((((((((((.........((.....))......))))))))))))))))))))))))))))))...	chr10	+	90	-49.36	43.33	1.27	AATGGACTAAAGAGAAAGGGGCCG	24	1.465	1.8654	3.2059	4.9731	3p
gma-miR4395	gma-MIR4395	MIR4395	gatgaggctcTGGATAGGAGTATGGGCTTGAGtaagctgctgcctcagtccaaactttgggcttaggcagcagctttctcggacccatactcctatccagaacctcatc	(((((((.((((((((((((((((((..((((.((((((((((((.((((((.....)))))).)))))))))))).))))..)))))))))))))))))).)))))))	chr2	+	109	-86.1	52.29	1.51	TGGATAGGAGTATGGGCTTGAG	22	2.9301	5.8627	50.226	20.8869	5p
gma-miR4397-3p	gma-MIR4397	MIR4397	ttttctagtggtcgccgCATCGTTGACGCTGACTGTACGtacttcatctccttcagaattcggaaggatgccataaacaagccacattatggtatagaaatttttgggagtaagggtacgtcccgtcagTGTCAAAGATGTGGCGAATACTagaaaa	.(((((((((.((((((((((.(((((((((((.(.((((((((...(((((..(((.(((......(((((((((..........))))))))).))).)))..)))))...)))))))).).))))))))))).)))))))))).))))))))).	chr4	-	157	-76.7	43.95	1.11	TGTCAAAGATGTGGCGAATACT	22	0.2442	0.533	0.01	3.9784	3p
gma-miR4397-5p	gma-MIR4397	MIR4397	ttttctagtggtcgccgCATCGTTGACGCTGACTGTACGtacttcatctccttcagaattcggaaggatgccataaacaagccacattatggtatagaaatttttgggagtaagggtacgtcccgtcagTGTCAAAGATGTGGCGAATACTagaaaa	.(((((((((.((((((((((.(((((((((((.(.((((((((...(((((..(((.(((......(((((((((..........))))))))).))).)))..)))))...)))))))).).))))))))))).)))))))))).))))))))).	chr4	-	157	-76.7	43.95	1.11	CATCGTTGACGCTGACTGTACG	22	1.9534	2.6649	62.5153	28.8438	5p
gma-miR4398	gma-MIR4398	MIR4398	gactaaattttgtattttcatctttcagtgacgcattTGTCAGCGGAGTGAGAAGACGAAAagtc	((((...((((((.(((((((..(((..(((((....)))))..)))))))))).))))))))))	chr1	+	65	-16.2	38.46	0.65	TGTCAGCGGAGTGAGAAGACGAAA	24	1.465	1.8654	0.01	3.9784	3p
gma-miR4399	gma-MIR4399	MIR4399	caatttattatgtgtcgttagtctctttctgttaagtaatgacgtgggagacagagtgtcaaattatcattgacacattatctccttcaatgacgtggtacttcgtctgccatgtcatcacTTAACGAAAAAGGACTAACGACaggtagta	.....((((((.(((((((((((..(((.((((((((.(((((((((.((((..(((..((.....(((((((.............)))))))..))..)))..)))).))))))))).)))))))).)))..))))))))))).))))))	chr3	+	151	-69.62	38.41	1.2	TTAACGAAAAAGGACTAACGAC	22	0.4883	0.01	3.7402	0.01	3p
gma-miR4401a	gma-MIR4401a	MIR4401	cgtctttgaatgcctactttcaaagacattgttgaggtaagcaccgtctttgaaagtacgcattctaagatggtgcttacctcaACAACGTCTTTGAAAGTAGGCATTctaagacg	((((((.((((((((((((((((((((.((((((((((((((((((((((.(((.(....).))).)))))))))))))))))))))).)))))))))))))))))))).))))))	chr14	+	116	-82.9	41.38	1.73	ACAACGTCTTTGAAAGTAGGCATT	24	0.2442	0.533	1.603	0.01	3p
gma-miR4401b	gma-MIR4401b	MIR4401	tgagcaacttTCAAAGACGTTGCTGAGGTAAgcaccgtcttagtaagctgctgacattcaaagatggtgttttcctcagcaccgtctttgaaatttgctcac	(((((((.(((((((((((.((((((((.((((((((((((.(....(....).....).)))))))))))).)))))))).))))))))))).))))))).	chr10	+	102	-57.8	44.12	1.28	TCAAAGACGTTGCTGAGGTAA	21	0.01	0.533	40.0739	26.8545	5p
gma-miR4402	gma-MIR4402	MIR4402	acgtttgaggcccataatatgttaaaatgctcaaaattaaatgaggaatcccctaacaaatatccaaaggggatttagtcaactcatttttccaaaaataggatttaagatttttgccaggggattcctcatttaatttcgaacattttgACATATTATGGGTCTCAGACGGACat	.((((((((((((((((((((((((((((.((.(((((((((((((((((((((..((((.(((............................................))).))))..))))))))))))))))))))).)).)))))))))))))))))))))))))))).....	xxx	xxx	176	-87.1	34.09	1.45	ACATATTATGGGTCTCAGACGGAC	24	0.4883	0.01	0.01	4.9731	3p
gma-miR4403	gma-MIR4403	MIR4403	gacACGGACACCGAACACGACACGGACacggacacgtgaatacctgtcaaacacatcaaattcaacccggacacgggcgtcgatgttgtgtcggtgtcggtgtc	(((((.((((((((.(((((((..(((...................................................)))..))))))))))))))).)))))	chr4	+	104	-48	55.77	0.83	ACGGACACCGAACACGACACGGAC	24	13.6737	16.7888	0.01	7.9569	5p
gma-miR4404	gma-MIR4404	MIR4404	aATTCGTGGAAGACTGGCGGATCAActtaatccgcacttgattcgcgagtctttcacggatc	.((((((((((((((.(((((((((............))))))))).)))))))))))))).	chr13	+	62	-32.6	48.39	1.09	ATTCGTGGAAGACTGGCGGATCAA	24	0.4883	0.533	0.01	3.9784	5p
gma-miR4405	gma-MIR4405	MIR4405	cATTCTAAGACGGTTATCTGGGACCgtcttagaatgtggcgcggtggcaaacttgtaattaagatactcgaaatttctttttacaacacacattttaagacggttgtcaataaccgtcttagaata	.((((((((((((((((..(.(((((((((((((((((..................................................))))))))))))))))).)..)))))))))))))))).	chr6	+	126	-57.2	38.1	1.19	ATTCTAAGACGGTTATCTGGGACC	24	6.1043	5.0633	0.01	4.9731	5p
gma-miR4407	gma-MIR4407	MIR4407	aagttgtctgggttgaggtaaagtgttgcttcgtctaagtaattaatgttgccttcattcaattcaatttgagttacgctacgtgcattacactCAGAGGAAGCAGCACTTGTACCtcaactaattaactt	((((((....((((((((((((((((((((((.(((.(((...((((((.((....((((((......))))))...)).....)))))).))).))).)))))))))))).))))))))))...))))))	chr20	+	131	-53	38.17	1.06	CAGAGGAAGCAGCACTTGTACC	22	0.01	5.0633	14.9609	0.01	3p
gma-miR4408	gma-MIR4408	MIR4408	ccaatcggaatctttcttccaacctacatccaatgttgttaaatgaccattatagcgccaccattatgctagaacattatggcggcaccataaaggtttttTAACAACATTGGATGAGGGTTGGAagaaatatttcaattg	.((((.(((((.(((((((((((((.(((((((((((((((((.((((.((((.(.(((.((((.(((......))).)))).))).).)))).)))).))))))))))))))))).))))))))))))).))))).))))	chr8	+	141	-72.6	37.59	1.37	TAACAACATTGGATGAGGGTTGGA	24	4.6393	2.9314	7.4805	4.9731	3p
gma-miR4409	gma-MIR4409	MIR4409	tccattagaaTAACAAGTGGGTTTGTTGACTGaaatagttgaaaaacctaatgttattact	........(((((((..(((((((.(..((((...))))..).))))))).)))))))...	chr16	-	61	-16.7	29.51	0.93	TAACAAGTGGGTTTGTTGACTG	22	8.0577	3.4644	6.9461	15.9138	5p
gma-miR4410	gma-MIR4410	MIR4410	acggatTATGTTGATCCGTATGAGTCGTACgaattaacttgatccgtacgactcatatgaatcaatttgat	....((((.((((((.(((((((((((((((.(((.....))).))))))))))))))).)))))).))))	chr5	+	71	-31.5	36.62	1.21	TATGTTGATCCGTATGAGTCGTAC	24	0.7325	0.2665	0.01	6.9623	5p
gma-miR4411	gma-MIR4411	MIR4411	acgacgattaattagttgtagtaatcatgaaTTATTGTAACTAATTTGTCGGTacc	.((((((...(((((((((((((((.....))))))))))))))))))))).....	chr1	+	56	-16.4	30.36	0.96	TTATTGTAACTAATTTGTCGGT	22	0.01	0.2665	6.9461	0.01	3p
gma-miR4412-3p	gma-MIR4412	MIR4412	aacTGTTGCGGGTATCTTTGCCTCtgaaggaaagttgtgcctattattatggcttattgctttAGTGGCGTAGATCCCCACAACagtt	((((((((.(((.((((.((((.((((((.(((((..((........))..)))..)).)))))).)))).)))).))).))))))))	chr4	-	88	-38.4	43.18	1.01	AGTGGCGTAGATCCCCACAAC	21	5.616	3.4644	48.0887	102.445	3p
gma-miR4412-5p	gma-MIR4412	MIR4412	aacTGTTGCGGGTATCTTTGCCTCtgaaggaaagttgtgcctattattatggcttattgctttAGTGGCGTAGATCCCCACAACagtt	((((((((.(((.((((.((((.((((((.(((((..((........))..)))..)).)))))).)))).)))).))).))))))))	chr4	-	88	-38.4	43.18	1.01	TGTTGCGGGTATCTTTGCCTC	21	167.992	82.0785	202.507	371.985	5p
gma-miR4413a	gma-MIR4413a	MIR4413	tcatcaatAAGAGAATTGTAAGTCACTGtattaattaggaactgttgattagatgcatgatacagtgacttacaattctcttattaa	.....((((((((((((((((((((((((((((....(.(.(((.....))).).).))))))))))))))))))))))))))))..	chr19	+	87	-39.7	28.74	1.59	AAGAGAATTGTAAGTCACTG	20	17.5805	12.7915	25.113	2.9838	5p
gma-miR4413b	gma-MIR4413b	MIR4413	catcaaTAAGAGAATTGTAAGTCACTtgattaggaaattttacggagacttacaattccgtattgatg	((((((((.(.((((((((((((.((.((((....))))....)).))))))))))))).))))))))	chr13	+	68	-23.8	32.35	1.08	TAAGAGAATTGTAAGTCACT	20	6.5927	6.3957	2.6716	2.9838	5p
gma-miR4414-3p	gma-MIR4414	MIR4414	actgaaactcAGCTGCTGACTCGTTGGCTCgagagttcaccattaagatagattgatgttcggcactcacgccatgtaattaaggtggtgtgcttctgaTCCAACGATGCGGGAGCTGCattcagtcg	((((((...(((((.(((..(((((((.(((..(((.(((((((.......................................))))))).)))..))).)))))))..))).)))))..))))))..	chr20	+	128	-50.3	49.22	0.8	TCCAACGATGCGGGAGCTGC	20	98.8904	84.4769	56.6378	114.38	3p
gma-miR4414-5p	gma-MIR4414	MIR4414	actgaaactcAGCTGCTGACTCGTTGGCTCgagagttcaccattaagatagattgatgttcggcactcacgccatgtaattaaggtggtgtgcttctgaTCCAACGATGCGGGAGCTGCattcagtcg	((((((...(((((.(((..(((((((.(((..(((.(((((((.......................................))))))).)))..))).)))))))..))).)))))..))))))..	chr20	+	128	-50.3	49.22	0.8	AGCTGCTGACTCGTTGGCTC	20	15.8713	15.9893	190.752	294.405	5p
gma-miR4415a-3p	gma-MIR4415a	MIR4415	tggctgcagcAAGTTGTGATGAGAATCAATGgcaagcagtgacaccaagaaaaaaaaatcccattataaacattttttcccctcaatcttcttctcatagtatatcattaggctaactggtgttgaaggatataaatccacaactgccaTTGATTCTCATCACAACATGGtccagt	..((((.(.((.((((((((((((((((((((((..............................................................................................................)))))))))))))))))))))).)).).))))	chr18	+	176	-60.23	38.07	0.9	TTGATTCTCATCACAACATGG	21	38.8236	13.0579	0.01	0.01	3p
gma-miR4415a-5p	gma-MIR4415a	MIR4415	tggctgcagcAAGTTGTGATGAGAATCAATGgcaagcagtgacaccaagaaaaaaaaatcccattataaacattttttcccctcaatcttcttctcatagtatatcattaggctaactggtgttgaaggatataaatccacaactgccaTTGATTCTCATCACAACATGGtccagt	..((((.(.((.((((((((((((((((((((((..............................................................................................................)))))))))))))))))))))).)).).))))	chr18	+	176	-60.23	38.07	0.9	AAGTTGTGATGAGAATCAATG	21	10.0111	5.0633	0.01	0.01	5p
gma-miR4415b-3p	gma-MIR4415b	MIR4415	ggctgcatcAAGTTGTGATGGGAATCAATGGCAgcaatcacgccaagaaaatgaaatcccattatcttctcacagtatatcattaattaggctaactggtgttgacggatataaatccattactgccaTTGATTCTCATCACAACATGGtccagtc	(((((.((((.(((((((((((((((((((((((........................................................................................))))))))))))))))))))))).)))).)))))	chr8	+	156	-63.9	40.38	1.01	TTGATTCTCATCACAACATGG	21	38.8236	13.0579	0.01	0.01	3p
gma-miR4416a	gma-MIR4416a	MIR4416	ctttgatctgggtgagagaaacgcgtatcgatggattgggttcagttctggtctcacacggtttgttctaacaatttgtactgactgtgttttgatcgatACGGGTCGCTCTCACCTAGGccagagttgc	(((((..(((((((((((..((.(((((((((..............................................................))))))))).))..)))))))))))..)))))....	chr19	-	130	-59.7	47.69	0.96	ACGGGTCGCTCTCACCTAGG	20	44.928	33.844	60.3781	112.391	3p
gma-miR4416b	gma-MIR4416b	MIR4416	atctttgatcTGGGTGAGAGAAACGCGTATCgatgagattcagggcttactagttcacacagttgcatccacacaccaattgttttaacaatttggagtgagtgtgttttgatcgatacgggtcctctcacctagactagagtt	..(((((.((((((((((((..((.(((((((((.(((.....................................................................))).))))))))).)).)))))))))))).)))))..	chr3	-	144	-59.7	43.06	0.96	TGGGTGAGAGAAACGCGTATC	21	47.6139	46.6355	0.01	1.9892	5p
gma-miR4416c	gma-MIR4416c	MIR4416	tcatttttctgtggtcacttctgctCTGGGTGAGAGAAACACGTATtgaagaaggttcatggcttagacaataagttgctactttgctgaactcaccattttatgtgaagaagtggctatgctaattgtttgattctgtacacgtacgatacgggtcgctctcacctggagtagggctgcccaaagctttgataaa	(((.....((.(((.((.((((((((..((((((((..((.(((((((......((.((.(..(((((((((.(((.((((((((.......((((........)))).))))))))...))).)))))))))..))).)).....))))))).))..))))))))..)))))))).)).))).))...)))....	chr2	-	196	-71.3	42.86	0.85	CTGGGTGAGAGAAACACGTAT	21	0.2442	0.01	0.01	0.01	5p
gma-miR482a-3p	gma-MIR482a	MIR482	tcAGAATTTGTGGGAATGGGCTGAttgggaagcaatgtgtgctggtgcaatgcatttaattTCTTCCCAATTCCGCCCATTCCTAtgatttctga	((((((.(..(((((((((((.((((((((((.(((..((((.........))))...))).))))))))))..)))))))))))..).))))))	chr2	+	95	-49.5	43.16	1.21	TCTTCCCAATTCCGCCCATTCCTA	24	4431.02	3581.87	1879.2	4124.66	3p
gma-miR482a-5p	gma-MIR482a	MIR482	tcAGAATTTGTGGGAATGGGCTGAttgggaagcaatgtgtgctggtgcaatgcatttaattTCTTCCCAATTCCGCCCATTCCTAtgatttctga	((((((.(..(((((((((((.((((((((((.(((..((((.........))))...))).))))))))))..)))))))))))..).))))))	chr2	+	95	-49.5	43.16	1.21	AGAATTTGTGGGAATGGGCTGA	22	9.0344	11.1925	26.716	17.903	5p
gma-miR482b-3p	gma-MIR482b	MIR482	ggTATGGGGGGATTGGGAAGGAATatccataagcaaaatatgctattTCTTCCCTACACCTCCCATACC	(((((((((((...(((((((((((..((((.......)))).)))))))))))....)))))))))))	chr20	+	69	-35.8	44.93	1.15	TCTTCCCTACACCTCCCATACC	22	32479.5	20525.5	18328.7	41744.9	3p
gma-miR482b-5p	gma-MIR482b	MIR482	ggTATGGGGGGATTGGGAAGGAATatccataagcaaaatatgctattTCTTCCCTACACCTCCCATACC	(((((((((((...(((((((((((..((((.......)))).)))))))))))....)))))))))))	chr20	+	69	-35.8	44.93	1.15	TATGGGGGGATTGGGAAGGAAT	22	892.455	842.903	819.645	840.447	5p
gma-miR482c-3p	gma-MIR482c	MIR482	agaATTTGTGGGAATGGGCTGATTGGgaagtaatgagattgagcaatacatttaatttcTTCCCAATTCCGCCCATTCCTatgatttctg	((((.(..(((((((((((.(((((((((.....(((((((((.......))))))))))))))))))..)))))))))))..).)))).	chr18	-	90	-41	38.89	1.17	TTCCCAATTCCGCCCATTCCT	21	4394.15	3525.38	1814.01	4006.3	3p
gma-miR482c-5p	gma-MIR482c	MIR482	agaATTTGTGGGAATGGGCTGATTGGgaagtaatgagattgagcaatacatttaatttcTTCCCAATTCCGCCCATTCCTatgatttctg	((((.(..(((((((((((.(((((((((.....(((((((((.......))))))))))))))))))..)))))))))))..).)))).	chr18	-	90	-41	38.89	1.17	ATTTGTGGGAATGGGCTGATTGG	23	417.537	559.36	1176.57	816.577	5p
gma-miR482d-3p	gma-MIR482d	MIR482	gggggaagacatgggTATGGGGGGATTGGGAAGGAATatccataagcaaaatatgttattTCTTCCCTACACCTCCCATACCactgtttttcctc	(((((((((((..(((((((((((...(((((((((((..((((.......)))).)))))))))))....)))))))))))..)))))))))))	chr10	-	95	-51.1	45.26	1.19	TCTTCCCTACACCTCCCATACC	22	32491	20531.9	18369.9	41859.2	3p
gma-miR482d-5p	gma-MIR482d	MIR482	gggggaagacatgggTATGGGGGGATTGGGAAGGAATatccataagcaaaatatgttattTCTTCCCTACACCTCCCATACCactgtttttcctc	(((((((((((..(((((((((((...(((((((((((..((((.......)))).)))))))))))....)))))))))))..)))))))))))	chr10	-	95	-51.1	45.26	1.19	TATGGGGGGATTGGGAAGGAAT	22	892.455	842.903	819.645	840.447	5p
gma-miR482e	gma-MIR482e	MIR482	agacaaaattgggggaaggcatgggTATGGGGGGATTGGGAAGGAAtatccataagcaaaatatgctatttcttccctacacctcccataccactgtttttcctctctttctccccc	..........(((((((((((..(((((((((((...(((((((((((..((((.......)))).)))))))))))....)))))))))))..)))))))))))............	Chr20	+	117	-51.6	46.15	0.96	TATGGGGGGATTGGGAAGGAA	21	892.455	841.837	819.645	840.447	5p
gma-miR4993	gma-MIR4993	MIR4993	ggcggcgatGAGCGGCGGCGGTGGAGGATGatccctttctcttcttcgatggttctgccatttgatgaag	..((..((((.((((.(((.((.(((((.((......))...))))).)).)))))))))))...))...	chr1	-	70	-18.7	57.14	0.47	GAGCGGCGGCGGTGGAGGATG	21	1.7092	2.9314	13.358	0.9946	5p
gma-miR4994-3p	gma-MIR4994	MIR4994	GGTTAGCTCAAGGATCTCACatgatccaggtggaattgatcaggtggaatccttggatcatgTGATATCCTTGAGCTAATACActatcatg	.((((((((((((((.(((((((((((((..(((.((.((...)).)).)))))))))))))))).))))))))))))))...........	chr16	+	91	-45.9	42.86	1.18	TGATATCCTTGAGCTAATACA	21	13.1854	11.1925	77.4763	80.5636	3p
gma-miR4994-5p	gma-MIR4994	MIR4994	GGTTAGCTCAAGGATCTCACatgatccaggtggaattgatcaggtggaatccttggatcatgTGATATCCTTGAGCTAATACActatcatg	.((((((((((((((.(((((((((((((..(((.((.((...)).)).)))))))))))))))).))))))))))))))...........	chr16	+	91	-45.9	42.86	1.18	GGTTAGCTCAAGGATCTCAC	20	1.465	1.3324	94.5745	77.5798	5p
gma-miR4995	gma-MIR4995	MIR4995	taaaactcatAGGCAGTGGCTTGGTTAAGGGaagccactggagccgtagtaaaagcaagtcttcaccgggcaattgtttatggacccgaa	......(((((((((((.(((((((.((((...((.((((......))))....))...)))).))))))).))))))))))).......	chr19	+	90	-25.6	47.78	0.6	AGGCAGTGGCTTGGTTAAGGG	21	88.8792	96.7354	17.0982	140.24	5p
gma-miR4996	gma-MIR4996	MIR4996	tttctcctaactttgagagcatgggtaacttctatttttttggcgctgtccccttctccatcatctttacttcaacctttaaacttcctttttcaactattaaaattcctgactatgttgaggaaattaagaaaatgggtttgttgccgatgccagcagaaTAGAAGCTCCCCATGTTCTCaccgttagc	......(((((..((((((((((((...((((((((((.(((((((.((..(...(.((((..((((..(((((((........................................))))))).....))))..)))))...)..)).).)))))).))))))))))...))))))))))))..))))).	chr15	+	190	-56.6	39.47	0.75	TAGAAGCTCCCCATGTTCTC	20	2674.43	1229.05	54.5005	185.993	3p
gma-miR4997	gma-MIR4997	MIR4997	aagcggggagacatcgcggcagaagaaatcctGATCGTCAAGCGCGAAGATGAGGtcgaccatgtgacacattctcacgtcatcacagacatcataatgaatgattttcatgtttatatttaaattagttgttatatatttgtcatttgaacttgacacttaatttgttcaaatttccacatacatacaacaaatttaaacagagacatgaaaatcattcattatgatatccgtgatgacgtgaggatatgtcacatggtcgatcccatcttcgcgcctgacgatcagaatttattctgctgcgatgtctccccgcttctacttgctcaa	((((((((((((((((((((((((.((((.((((((((((.(((((((((((.((((((((((((((((.((((((((((((((((.((.(((((((((((((((((((((((((...((((((((.(((((.((.(((.((..((((((((..............))))))))...)).))).))))))).))))))))...))))))))))))))))))))))))).)).)))))))))))))))).)))))))))))))))).))))))))))).)))))))))).)))).))))))))))))))))))))))))............	xxx	xxx	330	-203.64	39.09	1.58	GATCGTCAAGCGCGAAGATGAGG	23	0.7325	0.2665	10.1521	4.9731	5p
gma-miR4998	gma-MIR4998	MIR4998	actttgggagaagggcgcggtctaggtcgagAGTTTCGTGACTACAACTTCTGaaacgcgtcttatttatgtgaagatgacgtgcttcagaagctgtagtcacgaaaccctcgaccttgacggcgtcctt	..........((((((((.(((.((((((((.((((((((((((((.((((((((.((((((...(((....)))...)))))).)))))))).)))))))))))))).)))))))).))).))))))))	xxx	xxx	130	-80.7	50	1.24	AGTTTCGTGACTACAACTTCTG	22	0.7325	1.5989	14.9609	0.9946	5p
gma-miR5033	gma-MIR5033	MIR5033	gtgttttttttcaagcagccatgtgtgttagatgatgtttggaaatgagaagaaaaccgtGGCTGTACAAAAGGAAACTACtttcgcaaaacaaacattgccgtccaactgtaagatgagaaaaaaatcaaatgatggggatgtgtctaag	.......((((((((((..(((.((...)).))).))))))))))..........................................................................................................	chr4	+	151	-23.7	37.75	0.42	GGCTGTACAAAAGGAAACTAC	21	0.9767	1.8654	0.01	0.01	5p
gma-miR5034	gma-MIR5034	MIR5034	cgacactgtagaaacagtaaaaattgagtctatttaaaggagtcctcgttccctttgtgaGGTACCCTTTCAGATAGTCTCAaaaccaggttttagagagagaagctctgcctaggaaaaactctttgtaagcttctatgcccatatcaat	.(((.(((((((..((((....))))..))))).....)).)))...........................................................................................................	chr6	+	151	-30.8	39.74	0.51	GGTACCCTTTCAGATAGTCTCA	22	321.088	419.187	19.2355	41.7737	5p
gma-miR5035-3p	gma-MIR5035	MIR5035	atcagcttaggcttgtctactgaaaatcatataaacatatgtacctacctatcctatgagCTTCTAAACATTTTTTCCCTTAtgccaaagaaaacatctttggcatgagggaaaaaaTGTTTAGAAGCTCATAGAATAGATaggtacatat	....................................(((((((((((.((((.((((((((((((((((((((((((((((((((((((((.....)))))))))))))))))))))))))))))))))))))).)))).)))))))))))	chr7	+	151	-86.2	33.11	1.72	TGTTTAGAAGCTCATAGAATAGAT	24	0.4883	2.6649	26.1816	9.9461	3p
gma-miR5035-5p	gma-MIR5035	MIR5035	atcagcttaggcttgtctactgaaaatcatataaacatatgtacctacctatcctatgagCTTCTAAACATTTTTTCCCTTAtgccaaagaaaacatctttggcatgagggaaaaaaTGTTTAGAAGCTCATAGAATAGATaggtacatat	....................................(((((((((((.((((.((((((((((((((((((((((((((((((((((((((.....)))))))))))))))))))))))))))))))))))))).)))).)))))))))))	chr7	+	151	-86.2	33.11	1.72	CTTCTAAACATTTTTTCCCTTA	22	0.2442	0.2665	0.01	0.01	5p
gma-miR5036	gma-MIR5036	MIR5036	aggggttgattgttcactctccctcaagggcttctcgctttaacatccaagaacaagactAGAGGCCCTTGGGGAGGAGTAAataagctgttccttatatatatatatatatataacacaaagaagttcatcttgtttctcaccttcataa	.((((((((..((.......(((....)))......)).))))).))).......................................................................................................	chr8	+	151	-29.22	38.41	0.5	AGAGGCCCTTGGGGAGGAGTAA	22	1.9534	1.3324	13.358	0.9946	5p
gma-miR5037a	gma-MIR5037a	MIR5037	aataaacaagtttcttataggtctatgcatgaagttgtacatagagcatgctttttagtgGCCTCAAAGGCTTCCACTACTGcatgtttctgtcggtttaatatatcctgaaacaagtagtagtggatgcctggaggtccattaaaggcaa	................................................(((((((.(((((((((..((((.(((((((((((.((((((....((..........)).)))))).))))))))))).)))).)))).)))))))))))).	chr8	+	151	-59.6	39.07	1.01	GCCTCAAAGGCTTCCACTACTG	22	70.322	97.5348	449.362	394.861	5p
gma-miR5037b	gma-MIR5037b	MIR5037	cagtAACCCTCAAAGGCTTCCTAGactccatgttacggtcaaatcaattaatcgttgattaggaataattaagagtttcggaagtaactttgggggttaactg	(((((((((((((((((((((.((((((...((((...((.(((((((.....))))))).))..))))...)))))).))))))..))))))))))).))))	chr18	+	103	-41.3	38.83	1.03	AACCCTCAAAGGCTTCCTAG	20	0.2442	0.01	0.01	1.9892	5p
gma-miR5037c	gma-MIR5037c	MIR5037	ctttagcaaccctcaaaggcttccactactccatatttcagtctagtgaatgtccacaaacatggaggagtAGTGGAACTTTGAGGCCTGCtgaag	((((((((..((((((((...(((((((((((..................................))))))))))).))))))))..))))))))	chr8	+	96	-45.9	45.83	1.04	AGTGGAACTTTGAGGCCTGC	20	22.7082	11.459	6.4118	33.8168	3p
gma-miR5037d	gma-MIR5037d	MIR5037	tagtcttttggtgaccctcaaaggcttccactacttcattttacgatcgattcaatatcgagaaacatgaaggtgCGGGAGCCTATGAAGGTTAACtaaaggaact	...(((((((((((((.(((.((((((((.(..(((((((((....(((((.....))))).))).))))))..).)))))))).))).)))).)))))))))...	chr8	+	106	-43.8	41.51	1	CGGGAGCCTATGAAGGTTAAC	21	0.4883	0.01	2.6716	0.01	3p
gma-miR5038a	gma-MIR5038a	MIR5038	tgggcatccatttttcccaaatttcagaactgttttaggttgaacttctctaaattttctTGAGAATTTGGCCTCTGTCCAtgtctaattattaattccaataattgagatggatagagcccaaattctcaagagaatttgtagaagcaaa	............................................(((((.(((((((((((((((((((((.((((((((((.((.(((((((......))))))))).)))))))))).))))))))))))))))))))).)))))....	chr9	+	151	-61	33.77	1.2	TGAGAATTTGGCCTCTGTCCA	21	328.414	365.356	254.87	439.619	5p
gma-miR5038b	gma-MIR5038b	MIR5038	ctTGAGAATTTGGCCTCTGTCCAtgtctaattattaattccaataattcagatggacagagcccaaattctcaag	(((((((((((((.(((((((((..((((((((((......))))))).)))))))))))).)))))))))))))	chr9	+	75	-38.8	37.33	1.39	TGAGAATTTGGCCTCTGTCCA	21	328.414	365.356	254.87	439.619	5p
gma-miR5040	gma-MIR5040	MIR5040	tagtttggataataagctttttagataggaaactcaatgagaatattactgattgaaggtcATGATATATAACAAGCATGAGgatataaatgttatatacaatgttgttgtgtttggttgatagtgaatctaatgaaccgggggaatgaaa	..................................................((((.(..((((....(((((((((.(((....(((((.....)))))...)))))))))))).....))))..).)))).....................	chr12	-	151	-26.9	30.46	0.58	ATGATATATAACAAGCATGAG	21	4.3951	11.459	0.01	1.9892	5p
gma-miR5041-5p	gma-MIR5041	MIR5041	agaaacttaaagttgttggtgctagcaccaatcaagtgtcctttccgcgttctcgaaaacTTTCATCTTCAACTTGCTCAAcggtacactcaagtataatcatatcGTTGAGCAAGTTGAAGATGAAtgttgtcgggaaccgaatgtccat	.............................................((.((((((((.(((.(((((((((((((((((((((((((................))))))))))))))))))))))))).))).)))))))))).........	chr16	+	151	-64.99	41.06	1.05	TTTCATCTTCAACTTGCTCAA	21	0.01	0.2665	6.4118	16.9084	5p
gma-miR5042-3p	gma-MIR5042	MIR5042	aaagatgcaaaattttcaagtgttcaagtgttgacaactatttttagctttcaaacccccTATCTTGGATCACAGCCCCATTgcctatcatggggcttggagTGGGGCTTGATCCAAGATAGGaagctggaaagcttgaaagtatgaactg	..........................................................((((((((((((((.(((((((((((((......))))....)))))))))))))))))))))))............................	chr18	+	151	-61.7	42.38	0.96	TGGGGCTTGATCCAAGATAGG	21	1.465	0.2665	55.5692	58.6821	3p
gma-miR5042-5p	gma-MIR5042	MIR5042	aaagatgcaaaattttcaagtgttcaagtgttgacaactatttttagctttcaaacccccTATCTTGGATCACAGCCCCATTgcctatcatggggcttggagTGGGGCTTGATCCAAGATAGGaagctggaaagcttgaaagtatgaactg	..........................................................((((((((((((((.(((((((((((((......))))....)))))))))))))))))))))))............................	chr18	+	151	-61.7	42.38	0.96	TATCTTGGATCACAGCCCCATT	22	0.4883	0.01	0.01	1.9892	5p
gma-miR5043	gma-MIR5043	MIR5043	cgacgacgaccgccgcgttcatgtccatttcccacaaccttaaaaccggcggcatcttggTGTCCCCTTCTCTGCACCACCcttcctcaagatggtgcatagaaggggacaccatgatgccgagaagggtaaataatgtcccacaacctta	.................................................(((((((.((((((((((((((.(((((((..(((....))).))))))).)))))))))))))).))))))).............................	chr20	+	151	-64.7	53.64	0.8	TGTCCCCTTCTCTGCACCACC	21	36.1377	34.6435	40.0739	38.7899	5p
gma-miR5044	gma-MIR5044	MIR5044	tagtggcctcaaaggcttccactactgcatgtttctgtggtttaatatcctgaaacaagtgGTAGTGGATGCCTAGAGGTCCAttaaaagcaatgctcatgtttttatcctctgaaatttctacaatatattttgtagccaaatactgtga	................................................................(((((....((((((.....((((((((.......)))))))).)))))).....)))))...........................	chr18	-	151	-36.2	37.75	0.64	GTAGTGGATGCCTAGAGGTCCA	22	4.6393	2.3984	22.9757	11.9353	5p
gma-miR5225	gma-MIR5225	MIR5225	tttagggactCCTGTCGTAGGAGAGATGACGCcttctgttaggtaattaatatgttgcaaagccaacttgaattagcagtagctgtcatctttcctcggctgaagccccttca	...((((.((.(.((((.(((((((((((((.((.((((((................................)))))).)).))))))))))))))))).).)).))))...	chr19	+	113	-43.1	45.13	0.85	CCTGTCGTAGGAGAGATGACGC	22	3.1743	1.8654	4.2746	11.9353	5p
gma-miR530a	gma-MIR530a	MIR530	ttgcctttatcTGCATTTGCACCTGCACTTTaattacttggtttctctgtgacataaataaatataaatatgtcaggtaagagaaatatattatatataatatgggaatagaggtaccgagaacgaggtgcaggtgcatctgcaggtgaa	......(((((((((..((((((((((((((.....((((((.(((((((..((((..((.((((((((((.((........)).)))).)))))).)).))))...))))))).))))))...))))))))))))))..))))))))).	chr12	+	150	-60.4	35.33	1.14	TGCATTTGCACCTGCACTTT	20	1.465	1.8654	1.603	0.01	5p
gma-miR530b	gma-MIR530b	MIR530	cttgtatatcTGCATTTGCACCTGCACTTTAatttgcttggtttctctgtaacataaacaagagaaagtgaggatgagaagaaatattttatgtaggagtaaagtgaccaagaacaaaggtaaggtgcaggtgcctctgcagatgaatgcc	......((((((((...((((((((((((((.((((((((((................................................................))))))..))))..))))))))))))))...))))))))......	chr13	-	151	-52.6	39.07	0.89	TGCATTTGCACCTGCACTTTA	21	1.465	1.8654	1.603	0.01	5p
gma-miR530c	gma-MIR530c	MIR530	ttcgttccaatatgctgcctttgccTGCATTTGCACCTGCACTTTActtggttttctctgttcaactactaagacgtactaccacaaaagcatgtcaatggagaaggaataaaaagattacgtagtatgtgtgtgaattaatggacgagaaaccaagcacgaggtgcaggtgcatctgcaggtgaatgacatcttggcttatatata	......((((.(((...(.((..((((((..((((((((((((((.((((((((.(((.(((((.......(.(((((((((.......................................))))))))).).........))))))))))))))))...))))))))))))))..))))))..)).).))).))))..........	chr11	-	207	-73.79	41.06	0.87	TGCATTTGCACCTGCACTTTA	21	1.2209	1.8654	1.603	0.01	5p
gma-miR530d	gma-MIR530d	MIR530	ttcgttccaatatgctgcctttgccTGCATTTGCACCTGCACTTTActtggttttctctgttcaacaacttagacgtacgtcttagttgccacaaaagcatgtcaatgaagaaggaaagagattacataatatgtgtgggaattaatggacgagaaaccaagcacgaggtgcaggtgcatctgcaggtgaatgacatcttggctaaatatat	......((((.(((...(.((..((((((..((((((((((((((.((((((((.(((.(((((..................................................................................))))))))))))))))...))))))))))))))..))))))..)).).))).))))..........	chr12	+	212	-79.93	41.51	0.91	TGCATTTGCACCTGCACTTTA	21	1.2209	1.8654	1.603	0.01	5p
gma-miR530e	gma-MIR530e	MIR530	ttgatgccgatatgttgcctttatcTGCATTTGCACCTGCACTTTAagtactcagtttctctgtgacatataaataatataactatgtcagttgaggactgaagagatcaatatattattatataatatgggaatagagggaccgagaacgaggtgcaggtgcatctgcaggtgaatgccatattggattattggcc	.((((.((((((((..((.((((((((((..((((((((((((((..((.(((.((..((((((..(((((.(((((((((.((...((((((...))))))..)).....))))))))).....)))))...))))))..)).))).))))))))))))))))..)))))))))).))))))))))))))......	chr13	-	197	-81.6	38.58	1.07	TGCATTTGCACCTGCACTTTA	21	1.465	1.8654	1.603	0.01	5p
gma-miR5368	gma-MIR5368	MIR5368	actgtttcctgggattggctttgggctttcctgcacagcttaggtggagggcaaagaagacttccttctgagggggccagagccatcagagagataccactctggacgagctagaattctaaccttgtgccaggacctatgggccgagGGACAGTCTCAGGTAGACAgt	(((((((((((((((((.((((.((((((((((((((........................................................................................)))).))))).....))))).)))).)))))))))).)))))))	chr4	-	169	-68.7	53.85	0.75	GGACAGTCTCAGGTAGACA	19	24.6615	29.0473	57.7065	133.278	3p
gma-miR5369	gma-MIR5369	MIR5369	agctgaatcttttttttctgagagcatgatcccatgctggttggctatctcaaagaattgatgcaacaattttttatgagaggcaatatctttTGAGAAAAGGAGGATGTCAtct	((.((((((((((((((((.(((....................................................................))).))))))))))))).))).))	chr11	+	115	-34.8	36.52	0.83	TGAGAAAAGGAGGATGTCA	19	1.7092	2.3984	0.01	0.01	3p
gma-miR5370	gma-MIR5370	MIR5370	gtttgcaCTAAAGATTGTCCAAAAGGAAtattgttttatgcagaagacaaattacatcggataagaaaaatcacaccacataattgctgcattgctttagatctctatttctgcataaaacaatattccttttggacaatctttagtgcaaac	((((((((((((((((((((((((((((((((((((((((((((((.............................................................))))))))))))))))))))))))))))))))))))))))))))))	chr14	+	153	-73.4	32.03	1.5	CTAAAGATTGTCCAAAAGGAA	21	3.6626	1.3324	0.01	21.8815	5p
gma-miR5371-3p	gma-MIR5371	MIR5371	gggaggcccctagtcctcgaattcTAGGAATTAGTCACTCAGATCctaacctctttggttctttcattgagatccatggttgagtctactcgttccaagcctaatatggactgcatcgaagaggccatcgcgaaacttacctccaatcaactcaacctcatcgctgcaaagatgttaggaTCTCAGTGACTAATTTCTAGAatttgaggactagggacctccc	((((((.((((((((((((((((((((((((((((((((.((((((((((.((((((.............................................................................................................)))))).)))))))))).)))))))))))))))))))))))))))))))).))))))	chr15	+	223	-113.46	46.19	1.1	TCTCAGTGACTAATTTCTAGA	21	0.7325	0.7995	0.01	0.01	3p
gma-miR5371-5p	gma-MIR5371	MIR5371	gggaggcccctagtcctcgaattcTAGGAATTAGTCACTCAGATCctaacctctttggttctttcattgagatccatggttgagtctactcgttccaagcctaatatggactgcatcgaagaggccatcgcgaaacttacctccaatcaactcaacctcatcgctgcaaagatgttaggaTCTCAGTGACTAATTTCTAGAatttgaggactagggacctccc	((((((.((((((((((((((((((((((((((((((((.((((((((((.((((((.............................................................................................................)))))).)))))))))).)))))))))))))))))))))))))))))))).))))))	chr15	+	223	-113.46	46.19	1.1	TAGGAATTAGTCACTCAGATC	21	3.9068	1.8654	0.01	0.01	5p
gma-miR5372	gma-MIR5372	MIR5372	ttgcatggTTGTTCGATAAAACTGTTGTGataatgtacaacacaattatcgatagcttatgcaaa	((((((((((((.((((((...(((((((......)))))))...))))))))))).))))))).	chr16	-	65	-23.4	32.31	1.11	TTGTTCGATAAAACTGTTGTG	21	40.2887	33.844	144.8	175.052	5p
gma-miR5373	gma-MIR5373	MIR5373	tcatagagtctaggctcacgggaaagaagatTCTCTTGATTCTAGATGATGTtga	(((((..((((((..(((.(((((......))))).)))..))))))..)).)))	chr16	+	55	-16.5	40	0.75	TCTCTTGATTCTAGATGATGT	21	9.2786	5.3298	32.0591	61.666	3p
gma-miR5374-3p	gma-MIR5374	MIR5374	catcgagattTTATAGTCTGACATCTGGAATttaaatgtctcaacaagggcgttagatccaacaacgttccacaatgctaatgggagaattcaaatttgggacctctctctcatttcttctcctttcacgctttgaaacaaataaaggacacccgagatccccgtagaagctcttgttggaaaatttagatTTCAAATGTCAGATTATAAAAcatgggtg	((((.(..((((((((((((((((.((((((((((((.(..((((((((((....((((.................................................................................................)))).........))))))))))..).)))))))))))).))))))))))))))))..).))))	chr5	+	220	-70.22	38.64	0.83	TTCAAATGTCAGATTATAAAA	21	0.2442	0.01	0.01	0.01	3p
gma-miR5374-5p	gma-MIR5374	MIR5374	catcgagattTTATAGTCTGACATCTGGAATttaaatgtctcaacaagggcgttagatccaacaacgttccacaatgctaatgggagaattcaaatttgggacctctctctcatttcttctcctttcacgctttgaaacaaataaaggacacccgagatccccgtagaagctcttgttggaaaatttagatTTCAAATGTCAGATTATAAAAcatgggtg	((((.(..((((((((((((((((.((((((((((((.(..((((((((((....((((.................................................................................................)))).........))))))))))..).)))))))))))).))))))))))))))))..).))))	chr5	+	220	-70.22	38.64	0.83	TTATAGTCTGACATCTGGAAT	21	19.0455	22.6515	12.8237	16.9084	5p
gma-miR5375	gma-MIR5375	MIR5375	gtatttagcaaattgattACTATAGAAGTACTTGTGGAGCtcttgtgcaactctcctttccatcttggggcagtttctcagaatcaatattcttatgatgggaatctgaattcacagtttttgtaactgcaaaaacttgtgaggtttgatagctccacaagtaaatctatagtaattaatttgctaaatac	((((((((((((((((((((((((((..(((((((((((((.(((.((...............................................................................................)).))).)))))))))))))..))))))))))))))))))))))))))	chr16	+	191	-83.4	34.03	1.28	ACTATAGAAGTACTTGTGGAGC	22	1.2209	2.6649	0.01	0.01	5p
gma-miR5376	gma-MIR5376	MIR5376	TGAAGATTTGAAGAATTTGGGAgaaggacgccgtcaaggtcgagggtttcgtgactacagcttctgaagcacgtcatcttcacataaataagacgcgtttcagaagttgtagtcacgaaactctcgacctagaccgcagcccttctcccaaattcttcaaatcttca	.((((((((((((((((((((((((((.(((.(((.((((((((((((((((((((((((((((((((((.((((................)))).)))))))))))))))))))))))))))))))))).))).)).).)))))))))))))))))))))))))).	chr15	+	167	-119.59	45.51	1.57	TGAAGATTTGAAGAATTTGGGA	22	18.5572	7.4617	10.1521	22.8761	5p
gma-miR5377	gma-MIR5377	MIR5377	gaccgtcttagaatgctcagcattctgcaaaggttcttcaacaaccgtcgtagaatgttgagttttctacatcgatcacaaCTGAAGGATCGATGTAGAATGCTgagcattctaagacggtc	(((((((((((((((((((((((((((((..(((((((((.....((..((((((.........))))))..))........)))))))))..)))))))))))))))))))))))))))))	chr2	+	122	-70.72	43.44	1.33	CTGAAGGATCGATGTAGAATGCT	23	0.01	0.2665	0.01	6.9623	3p
gma-miR5380a	gma-MIR5380a	MIR5380	gtaactcttttagagttacttctcatcctcaccattcatttttttaagatctaatggttaaaattagttacttattacaaccattagattttaaGAAAATGAATGATGAGGATGGGGAgtaactctaaaaaagttac	((((((.((((((((((((((((((((((((.(((((((((((((((((((((((((((..(((.((...)).)))..))))))))))))))))))))))))))).)))))))))))))))))))))))).))))))	chr11	+	137	-77.6	28.47	1.99	GAAAATGAATGATGAGGATGGGGA	24	11.232	8.2611	34.1964	19.8922	3p
gma-miR5380b	gma-MIR5380b	MIR5380	gtaactcttttagagttactcctcatcctcaccattcattttcttaagatgtaatggttaaaattagttacttattacaaccattagattttaaGAAAATGAATGATGAGGATGGGGAgtaactctaaaaaagttac	((((((.((((((((((((((((((((((((.((((((((((((((((((.((((((((..(((.((...)).)))..)))))))).)))))))))))))))))).)))))))))))))))))))))))).))))))	chr11	-	137	-79	29.93	1.93	GAAAATGAATGATGAGGATGGGGA	24	11.232	8.2611	34.1964	19.8922	3p
gma-miR5380c	gma-MIR5380c	MIR5380	gagttactcttgatcttcactattcattttattgaaatctaatgattaatcattatatttcaagaaaATGAATGGTGAAGATGAAGAGttact	.(((.((((((.((((((((((((((((((.(((((((.((((((....)))))).))))))).)))))))))))))))))).)))))).)))	chr2	-	93	-46.5	25.81	1.94	ATGAATGGTGAAGATGAAGAG	21	0.7325	0.2665	0.01	1.9892	3p
gma-miR5559	gma-MIR5559	MIR5559	tatttcctttTACTTGGTGAATTGTTGGATCactctgtgtcaaccaaccatattggatttggagcttcatgcagaagacaaaagagatgcaagccagaggaaatatagaatgatccaacatttcactatgtaaaaggattgc	....(((((((((.(((((((.((((((((((.(((((((...((.....................................................))..))))))).)))))))))).))))))).)))))))))....	chr19	+	142	-52.6	37.32	0.99	TACTTGGTGAATTGTTGGATC	21	8.3019	7.9947	22.9757	53.7091	5p
gma-miR5667-3p	gma-MIR5667	MIR5667	gttggaacagaggAATCCATTCAGATCTGTTTCGcaacaccatattgggttcgactgAAACAGATCTAAATGGATTCCttagttctga	.(..((((.((((((((((((.((((((((((((.(((.((.....)))))....)))))))))))).)))))))))))).))))..)	chr7	-	88	-44.2	40.91	1.23	AAACAGATCTAAATGGATTCC	21	4.3951	1.8654	0.01	0.01	3p
gma-miR5667-5p	gma-MIR5667	MIR5667	gttggaacagaggAATCCATTCAGATCTGTTTCGcaacaccatattgggttcgactgAAACAGATCTAAATGGATTCCttagttctga	.(..((((.((((((((((((.((((((((((((.(((.((.....)))))....)))))))))))).)))))))))))).))))..)	chr7	-	88	-44.2	40.91	1.23	AATCCATTCAGATCTGTTTCG	21	0.9767	0.2665	3.2059	1.9892	5p
gma-miR5668	gma-MIR5668	MIR5668	ggatgctttggagatgttgtaatccctttttgttggaagtttctctcacattttcaagaaagcaagaggcttcaaaatggtcAGCAATGGAATTATAGACTGCgacagcaagt	...(((((((.((...(((((((.((...(((((((((((((((..(..............)..)))))))))........)))))).)).))))))).)).))).))))...	chr16	+	113	-25.44	39.82	0.57	AGCAATGGAATTATAGACTGC	21	1.2209	1.5989	0.01	0.01	3p
gma-miR5669	gma-MIR5669	MIR5669	tggtgtcaatCAATGTAGTGTGGTAAGTGGTCagagttcaagtctattggacacctagattggtgatactg	.(((((((.(((((.(((.(((...(((((.(.........).)))))...)))))).)))))))))))).	chr2	+	71	-22.8	42.25	0.76	CAATGTAGTGTGGTAAGTGGTC	22	13.9179	12.525	57.7065	48.736	5p
gma-miR5670b	gma-MIR5670b	MIR5670	ttcaacgaagcacatgtggtgtgatgtaagggaaataccatgactgaatttagttgaaccctattaacaatattcactgtgatgcttgacactgtagttcccgtaaggatgtcaagcatcacatgaatattgttagaggggtttaactaaattcagttctagtatttccctCACATCATACCATATTTGCTTCattga	.((((.((((((.((((((((((((((.((((((((((...(((((((((((((((((((((.(((((((((((((.((((((((((((((.........((....)).))))))))))))))))))))))))))).)))))))))))))))))))))...)))))))))).)))))))))))))).)))))).))))	chr2	-	198	-119.6	36.87	1.64	CACATCATACCATATTTGCTTC	22	0.01	0.01	0.01	1.9892	3p
gma-miR5671a	gma-MIR5671a	MIR5671	attgattcatCATGGAAGTGAATCGGGTGACtcttccatgttgatctctcctccaccacctccttaaggtgatggcaaatttctgagtttcccgaatttgcttccatggtgaatcaatc	((((((((((((((((((..(((((((.(((((.......(((.........(((.(((((.....))))).))))))......))))).)))).)))..)))))))))))))))))).	chr11	-	119	-54.52	43.7	1.05	CATGGAAGTGAATCGGGTGAC	21	19.2897	13.0579	39.5396	10.9407	5p
gma-miR5671b	gma-MIR5671b	MIR5671	tggttcgtcatggaagtgaatcgggtgactcttccgcgttgatcttatcggaaaaaacccaagtctcacgtctgccaaagataaagtatataagtgaggaataatcctaaaaactagtttttagagttgaattagatccaaattcagattctataacatctctcctccaccacctccttaagggtcatgtcaaatttttgagtTACCCGAATTTGCTTCCATGATgaatc	.(((((((((((((((..(((((((((((((........................................................................................................................................................................)))))))))).)))..)))))))))))))))	chr18	+	230	-74	38.7	0.83	TACCCGAATTTGCTTCCATGAT	22	289.59	308.327	1000.25	1281.06	3p
gma-miR5672	gma-MIR5672	MIR5672	caaaatcctctccatttcttccattactatagttttgggaaaataaatgaaatggagatatgtcacacataataatggagagtatcatttatttcccgaaagCATGGTAGTGGAAGAAATGGAgaggatctgt	....((((((((((((((((((((((((((..((((((((((.(((((((..................................)))))))))))))))))..))))))))))))))))))))))))))....	chr5	+	133	-61.3	34.59	1.33	CATGGTAGTGGAAGAAATGGA	21	0.7325	0.01	0.01	0.01	3p
gma-miR5678	gma-MIR5678	MIR5678	gcaggacacgTTCCATGATAAGATCTTTGACtgcacatggttctaaaatttcggttggtaataagagtgatgacatcgtaattcttttttggatgaggtgactacacatgataagcatatcaccaatacagaatttctctccagcactcacctcatccaatgaaaaaatacaatgtcatcactattattatcaacagcaattctagaatcagtcaaagatcttatcatggaacatgtcctac	..((((((.((((((((((((((((((((((((......((((((.((((.(.(((((((((((.(((((((((((.(((.((.(((.(((((((((((((..............................................))))))))))))).))).)).))).))))))))))).))))))))))).).)))).)))))))))))))))))))))))))))))).))))))..	chr14	+	242	-112.2	36.36	1.27	TTCCATGATAAGATCTTTGAC	21	9.7669	9.8601	0.01	11.9353	5p
gma-miR5679	gma-MIR5679	MIR5679	cgatgacccttcaatttttgatttctgggtggatgacccaacctgggTTGGTGACCCAGAAGAAGTTGAggaactcttt	........((((((((((....((((((((.(..(((((.....)))))..).))))))))))))))))))........	chr8	-	79	-30.3	46.84	0.82	TTGGTGACCCAGAAGAAGTTGA	22	24.1732	35.7095	11.2207	0.9946	3p
gma-miR5761a	gma-MIR5761a	MIR5761	gattggaagcatgagcttcaaaaccaagaggttgtttagagattgccttcacaacaaattttctattgcattcttgatatgtagaccctcctctgatgcatttgtaatgatgatccaaacttggttgttggaacctcaaaacattatgttctatttgagtttcccTTTTGTGTCGTGAAGCTTTTGatatccaaga	..(((((..((.((((((((..(((((((((....................................................................................................................................))))))).))..)))))))).))...)))))..	chr10	-	196	-48	36.73	0.67	TTTTGTGTCGTGAAGCTTTTG	21	0.7325	0.2665	6.9461	2.9838	3p
gma-miR5761b	gma-MIR5761b	MIR5761	gttttttttcTTTTGTGTCGTGAAGCTTTTGatgcctaagaaccctagagcaccaattattagatgtagtattagtggccaagcacaaaaaaaaaaaaaa	.((((((((.((((((((..((..(((.(((((((.................................))))))).))))).)))))))).)))))))).	chr3	+	100	-18.8	33	0.57	TTTTGTGTCGTGAAGCTTTTG	21	0.01	0.2665	6.9461	2.9838	5p
gma-miR5762	gma-MIR5762	MIR5762	tgttagaccagtcagctgaatcctcttatgatcaagagctgtaatgcatatcagttttgttatcagtttgaaccgtattttctttgaattaccgtaacagcccttcaTCATAGGAGGAATCAACTGGCtggtctaaca	.((((((((((((((.(((.((((((((((((.(((.(((((..(((..............................................)))))))).))).)))))))))))).))).)))))))))))))).	chr12	+	138	-60.3	39.13	1.12	TCATAGGAGGAATCAACTGGC	21	1.7092	0.2665	6.9461	13.9246	3p
gma-miR5765	gma-MIR5765	MIR5765	acaggtcgaaCGAAACGTTGAGGTATATGTGGACtacatggttgtcaagtctccaagcataccccaacatgtggcagacctag	..(((((...((....((((.(((((.((..(((((((....)))..))))..))...))))).))))...))...)))))..	chr15	-	83	-24.9	48.19	0.62	CGAAACGTTGAGGTATATGTGGAC	24	0.2442	0.01	0.01	0.01	5p
gma-miR5766	gma-MIR5766	MIR5766	tgttccttttcttgcttctactcacccccatgaccattagtttatacttagtccaagttgtactttattttgctgtggaagaagaataagaccaaggttttaattagagcctcgtttgtgcaagtgaaaaataggatcacattgacctattcttttttcaagctcttttaattgtcttgggaagaaaatgaacccagaaatgaatggggTTGAGGCTGAGAAGAGGCAAGagaatggaca	.......................................((((((..((..((((((..............(((.(((((((((((((...........................................................))))))))))))))))............))))))..))..))))))...............................................	chr16	-	240	-72.77	37.92	0.8	TTGAGGCTGAGAAGAGGCAAG	21	0.2442	0.2665	0.01	0.01	3p
gma-miR5767	gma-MIR5767	MIR5767	tgggtgctctTGGAGGACCTTTGAAGGTGCAatttgatacacaaatcggacaccattaaactcaccattaagacagagaccttgtagtgttgacacaagggaacagatcct	.......((((((.((...(((((.((((...((((((......)))))))))).)))))....)).))))))......................................	chr16	-	111	-25.9	44.14	0.53	TGGAGGACCTTTGAAGGTGCA	21	99.867	75.1498	75.8733	153.17	5p
gma-miR5768	gma-MIR5768	MIR5768	ctggaaagactattctggattcaaattgttacttttagaatagatttttcgtAAGTGCAATACTGATCTTCGGAACcccctttcta	.(((((((....(((((((.(((.(((((.((((...(((.......)))..)))))))))..)))..)))))))....)))))))	chr17	-	86	-19.5	34.88	0.65	AAGTGCAATACTGATCTTCGGAAC	24	1.465	2.6649	19.2355	13.9246	3p
gma-miR5769	gma-MIR5769	MIR5769	tttatctccttcgtcggcatcattgacttgacatatttgcatatagagtattgtacaggattaaaaaaataaatttaatggcattttcaacggccaaaagcatgattcaacttaagaccatgaagggaatataatgtgaTGAGGGAAATGAAGACGACGAagtagtcaaa	.....((.((((((((.(.(((((..(((.(((((((...............................................................................................)))))).).)))..))))).).)))))))).)).....	chr18	+	170	-34	34.12	0.59	TGAGGGAAATGAAGACGACGA	21	0.9767	0.2665	16.0296	16.9084	3p
gma-miR5770a	gma-MIR5770a	MIR5770	ggatatttctTTAGGACTATGGTTTGGACGAgtcactactcagcagagaacatgctaattgatttgtgtgcaccgcaaaaggggaataagattttctacctatggcgaggtatatgtctgttgattttggttatgttctcataacttttattgttttcagcttttagtccaaaatcgtgcagagcttgataacacagaagagttcagttgccacttgtccaatccatagttttaaaggaatgaaccc	((.(((((((((((((((((((.((((((((((..(.(((.(((.............................................................................................................................................................))).))).)..)))))))))).)))))))))))))))))))..)).	chr18	-	247	-87	38.46	0.92	TTAGGACTATGGTTTGGACGA	21	1155.92	600.132	1334.73	2690.43	5p
gma-miR5770b	gma-MIR5770b	MIR5770	ggatatttctTTAGGACTATGGTTTGGACAAgtcactactcagagcacaaaacatgctaattaatttgtgtgcactggaatgttctctacctatctatcgtgagctatatatctctttggttatgttctcataacttctgtttttgcaagtaatcttgaccagcttctagtccaaaatcctgcagaggttgataacacattgtagtgacagaagagttcagttgccacttgtccaatccatagttttaaaggaatgaaccc	((.(((((((((((((((((((.((((((((((.................................................................................................................................................................................................)))))))))).)))))))))))))))))))..)).	chr7	-	261	-79.43	37.93	0.8	TTAGGACTATGGTTTGGACAA	21	12.4529	13.0579	6.9461	10.9407	5p
gma-miR5771	gma-MIR5771	MIR5771	ccctgggtgattcagaagttgttaaggaatttacaaggatagtggaaATCTCAAGTGGATTGCTTAAGGACtggacgtagg	.((((.(....((...((((.(((((.(((((((..((((.......))))...))))))).))))).)))).))).))))	chr2	+	81	-21.2	43.21	0.61	ATCTCAAGTGGATTGCTTAAGGAC	24	0.2442	0.01	0.01	0.01	3p
gma-miR5772	gma-MIR5772	MIR5772	gtcgcaagcaAGAATGTGAGTTAGAGTGAGCATCcctaaaaaaagaatttcaaattctatatttttgagagaatttgaaatcccactattttagtctgtcgcaacctaccttacgacg	((((.(((..((..(((((..((((.((((...........................................................)))).)))))))))..))..))).)))).	chr3	+	118	-25.3	36.44	0.59	AGAATGTGAGTTAGAGTGAGCATC	24	2.1976	1.5989	5.3432	1.9892	5p
gma-miR5773	gma-MIR5773	MIR5773	gattttcttaTTTTTAAAAGGTTCAGTTAGGTcctttattttttaaaatgggttcaatttggtcccacttaaactcattttttgaaaatgttcgaagctgttggaagaaaatgggaccaacccaatttaaaaaataaaagacctaattgaaccttttaaaaataaagggacca	(.(((..((((((((((((((((((((((((((.(((((((((((((.(((((......(((((((((((.(((.....(((((((....)))))))..)))..)))....))))))))))))).))))))))))))).))))))))))))))))))))))))))..))).).	chr3	+	173	-72.5	29.48	1.42	TTTTTAAAAGGTTCAGTTAGGT	22	0.2442	0.01	0.01	0.01	5p
gma-miR5776	gma-MIR5776	MIR5776	gtggattgttAACTTGGGCTGAGCTTAGGTGagtgttgaccgtggtgtgctctaagcaaacctagattcaaggtctttggagttcagcttaccctctggcaaggttgagacaccatgggggatgggtgtgtacctgcaaaaaagacactcagactctcagtcattaaggaatctaccagcgtcaatatagaatcccggtcaacacccaccggagttcaattcaagtcaatagttcacc	((((((((((.(((((((.(((((((.((((.((((((((((.........................................................................................................................................................)))))))))).)))).))))))).))))))).)))))))))).	chr5	-	238	-91.2	47.48	0.81	AACTTGGGCTGAGCTTAGGTG	21	0.4883	0.01	0.01	0.01	5p
gma-miR5778	gma-MIR5778	MIR5778	gcatcaacttCGACGAACTCTTCGTCGGCATCgacatccacggagatgtcttgccggacttggagatgttcggcgagttctccgtggatgtcagcaccggcgaggaatcgtcggagatgaact	...(((.(((((((((..((((((((((....((((((((((((((...((((((((((........)))))))))).))))))))))))))....)))))))))).))))))))).)))...	chr6	+	123	-78	56.1	1.13	CGACGAACTCTTCGTCGGCATC	22	0.4883	0.01	0.01	0.01	5p
gma-miR5780a	gma-MIR5780a	MIR5780	ttttggtctgggttcctattgtcaagttaagtgatgacatgacatcatctgatgactgatatatattggaagagccgttgagatgatgtcacatcATCACTTAGCTGACGGTAGGGACctaggacaaa	.((((..(((((((((((((((((.((((((((((((..(((((((((((((((.((...............)).)))).)))))))))))..)))))))))))))))))))))))))))))..))))	chr6	-	128	-67.76	41.41	1.28	ATCACTTAGCTGACGGTAGGGAC	23	0.4883	0.533	0.01	2.9838	3p
gma-miR5780b	gma-MIR5780b	MIR5780	tttttgttttgaattttcgttgtTCTGAGTCCATGATATATTAAAagttttgttccttgtccctgcagtcaattaagtgataacgtggtaccatcctaacatatattgaaagagccgttgagataatgtcacatcatcacttaactcacaacaggaacttgaaacaaaacttttaatatatcagggattcaaaacaacgaaaaaatttatcaagga	((((((...(((((((((((((((.(((((((.(((((((((((((((((((((.(..((.((((..((.(.(((((((((...(((..(..(((.((((.....((....))...)))).)))..)..)))...))))))))).).))..)))).))..).))))))))))))))))))))).))))))).))))))))..))))))).))))))	chr13	-	216	-77.2	31.94	1.12	TCTGAGTCCATGATATATTAAA	22	1.9534	2.3984	0.01	0.01	5p
gma-miR5780c	gma-MIR5780c	MIR5780	tgttgttctgagtctctaatatattaaaagttttgttttgggcccctaccgccaattaagtgatgacatgacatcattccaatgactgatatatattggaagagctgttgagatggtgccacaccatcactaaatgatgacaaggatcccaaacaaaactTTTAATATATCAGGGACTTGGAacaat	.(((((((..(((((((.((((((((((((((((((((.(((..(((.......(((.(((((((...((.((((((..((((..((...............))..))))..)))))).))...))))))).))).......)))..))))))))))))))))))))))).)))))))..)))))))	chr14	-	187	-74.3	36.9	1.08	TTTAATATATCAGGGACTTGGA	22	0.01	0.7995	10.1521	7.9569	3p
gma-miR5780d	gma-MIR5780d	MIR5780	attttTGTTTTGAGTTTCTGATAAATTtttccattattccgagttcctgatatattaaaagttttgttttgggtctctatcgtcaattaagtgatgatgtgagctcttccaacatatatcagtcgttgagatggtaccacatcatcacttaactgacgacaaagacttaaaataaaaattttaatatatcaagaattcacaacaacggaaaaatttatcagaaactcaaaacaaaaatc	((((((((((((((((((((((((((((((((........((((((.(((((((((((((.(((((((((((((((.(.((((((.(((((((((((((((.(((.(..((((...........))))..).)))..))))))))))))))).)))))).).))))))))))))))).))))))))))))).))))))........)))))))))))))))))))))))))))))))).	chr9	+	239	-113.19	29.29	1.62	TGTTTTGAGTTTCTGATAAATT	22	0.9767	0.01	0.01	3.9784	5p
gma-miR5781	gma-MIR5781	MIR5781	ccaacttcaggctcaggaggcagtgtgagttcttgtgattgcatctgcgaCTGAAACTGAGACTGCATCTGGatgaaggata	....(((((...(((((..(((((.(.((((....(..((((....))))..).)))).).))))).))))).)))))....	chr6	-	82	-24.6	48.78	0.61	CTGAAACTGAGACTGCATCTGG	22	4.8835	2.1319	9.6177	53.7091	3p
gma-miR5782	gma-MIR5782	MIR5782	ggtaaattgaattgaacttctcctataagttaaaatcaacttatacacataattttcgtagaaactctatcctatagcttcttcaaaagctgaagtgtgtaacctgatttTAGCTGGTAGGAGAAGTTCAGttcattttac	.(((((.(((((((((((((((((((.(((((((((((..((((((((..............................................))))))))..))))))))))).))))))))))))))))))).)))))	chr7	+	141	-62.4	31.91	1.39	TAGCTGGTAGGAGAAGTTCAG	21	0.7325	0.533	3.7402	1.9892	3p
gma-miR5783	gma-MIR5783	MIR5783	ggccgcggtggcgggtccctccgggtcgtctccgtctgcggaggacgacggaGACGACGACGGGGAGGACGCGCcgctgctgca	.((.(((((((((.(((((((((.((((((((((((..(....)..))))))))))))..))))).)))).))))))))).)).	chr7	+	84	-64.1	76.19	1	GACGACGACGGGGAGGACGCGC	22	0.2442	0.01	0.01	0.01	3p
gma-miR5786	gma-MIR5786	MIR5786	gagagagtctTGTCGCAGGATAGAGGGCACTgggtatggcatgatgatgcatgcaaaaatatattatgtgtgctgaaatcataattaagcatgtatttataaatatagctagtgtccctgtcttgcgacaagattctctg	.((((((((((((((((((((((.(((((((((.((((.................................................................)))).))))))))))))))))))))))))))))))).	chr19	+	140	-71.42	39.29	1.3	TGTCGCAGGATAGAGGGCACT	21	0.01	0.01	12.2893	0.01	5p
gma-miR6300	gma-MIR6300	MIR6300	aggtaaaaatacttaccactatattacaacaacttgtttgtgaaattcaatggtaattttaaataataaatgttttaatattaccgatagcatttgattatatttttgttttaaagttacatttgattatatcgctatcggctataatgtaagtcatattcatccaatatcatgcaacttttttgtatagatatattaatattactcgataatcatcaaGTCGTTGTAGTATAGTGGtaagtattcccgcc	.(((...(((((((((((((((((((((((.(((((...((((...((...((((((.((((.....................................................................................................................................)))).)))))).))...))))))))).)))))))))))))))))))))))...)))	chr8	-	251	-73.1	25.9	1.12	GTCGTTGTAGTATAGTGG	18	14.4062	9.3271	47.5544	67.6336	3p
gma-miR828a	gma-MIR828a	MIR828	ttgtaatgttTCTTGCTCAAATGAGTATTCCAaccacagtcacatttggcatgaatattgtgtgccactgtcctcaaaggatgagatgctcatttgaccaagcaatgttaaaa	...(((((((.((((.((((((((((((..((.((......(((..((((((.........)))))).))).......)).))..)))))))))))).)))).)))))))...	chr11	+	113	-36.12	38.05	0.84	TCTTGCTCAAATGAGTATTCCA	22	0.4883	0.01	0.01	0.01	5p
gma-miR828b	gma-MIR828b	MIR828	ttgtaatgttTCTTGCTCAAATGAGTATTCCAaccacagtcacatttggcatgaatgtgtgccactgtccccaaaggctgagatgctcatttgagcaagcaatgttaaaa	...(((((((.(((((((((((((((((..((.((...(..(((..((((((......)))))).)))..)....)).))..))))))))))))))))).)))))))...	chr12	+	110	-44.1	40.91	0.98	TCTTGCTCAAATGAGTATTCCA	22	0.4883	0.01	0.01	0.01	5p
gma-miR862a	gma-MIR862a	MIR862	agtcttcgtgttccctcaaaggcttccagtattcattcatacctaactagttgcttgaaTGCTGGATGTCTTTGAAGGAATttgaaagct	((..((((.(((((.((((((((.(((((((((((..((............))..))))))))))).)))))))).))))).))))..))	chr18	-	90	-39.6	40	1.1	TGCTGGATGTCTTTGAAGGAAT	22	13.1854	9.8601	60.9124	34.8114	3p
gma-miR862b	gma-MIR862b	MIR862	gttccctcaaaggcttccagtattcccgtattcattcatatatacctagctagaattgattgaatGCTGGATGTCTTTGAAGGAac	(((((.((((((((.((((((((((....(((.((((...............)))).))).)))))))))).)))))))).)))))	chr8	+	86	-33.16	39.53	0.98	GCTGGATGTCTTTGAAGGA	19	3.6626	3.7308	78.0106	32.8222	3p
gma-miR9722	gma-MIR9722	MIR9722	agagggaagagaaaatcTAATAGAGGGAAGAAGATGAAgagaataatgattttttctttagacatgcacgcatggtagaaagcatgttttctgcatcttccttcttctcttatgttttctcttctttctcgca	((((((((((((((((.(((.(((((((.(((((((.((((((((.((....(((((.....((((....))))..))))).)))))))))).))))))).))))))).))).))))))))))))))))....	chr10	-	133	-53.3	36.09	1.11	TAATAGAGGGAAGAAGATGAA	21	2.6859	0.7995	6.4118	4.9731	5p
gma-miR9723	gma-MIR9723	MIR9723	ggaattccctggcaaattccCAAAGGAGATTTGGACAACTCatttttccaataaacgcatttaacatctaaccacccaaattttaatcttaaatcctatttttgaggtacttagaggcattttttgaaaaaatgagttgaccaaatcccctttgggaatttgccaaggaattcc	((((((((.(((((((((((((((((.(((((((.((((((((((((.(((.(((.((........(((((..(((((((....................)))).)))..))))).)).))).))).)))))))))))).))))))).))))))))))))))))).))))))))	chr13	-	174	-79.85	35.63	1.29	CAAAGGAGATTTGGACAACTC	21	0.9767	0.01	0.01	0.01	5p
gma-miR9724	gma-MIR9724	MIR9724	gtcttacatcggtTAGAGATAGTGTCAAAATAGAAtatataagtgaaagacaatcctcacctcaaaagctagctcatagggggagggttgtccccacttatatattctatcttggcactatctctaaccgatgtagaac	((..((((((((((((((((((((((((.((((((((((((((((...((((((((((.((((...((....))....))))))))))))))..)))))))))))))))).))))))))))))))))))))))))..))	chr13	+	139	-83.8	39.57	1.52	TAGAGATAGTGTCAAAATAGAA	22	0.7325	1.3324	0.01	0.01	5p
gma-miR9726	gma-MIR9726	MIR9726	gatgatgaaagaaaaaataactgattagtctttctattataaaatagagTATAGGCATTATTTTTTTCTTCtaaaa	......(((..(((((((((.((.(((....(((((((....)))))))..))).)))))))))))..))).....	chr1	+	76	-13.4	21.05	0.84	TATAGGCATTATTTTTTTCTTC	22	0.2442	0.7995	0.01	0.01	3p
gma-miR9727	gma-MIR9727	MIR9727	tgcacatataaaaaatataaaaggaataaaagatgtagaTGAAGTTACTCTGAGCACTGAGagtcatatgtatagaaatcatttccttgtcatctctatttatagagttgagttggagattttcatacatgtgcctcttcgtcgctcagattaacttcatcttggtctcttcactccttaccattttttgtgtgtctgca	.(((((((((((((((....(((((..((.((((..(((((((((((.(((((((((.(((((.(((((((((.((((..((((((...(((.(((((....))))).)))...))))))))))))))))))).))))).)).))))))).)))))))))))..)))).))...)))))...)))))))))))))..)).	chr14	-	200	-81.2	34.5	1.18	TGAAGTTACTCTGAGCACTGAG	22	5.1276	1.8654	0.01	3.9784	5p
gma-miR9728	gma-MIR9728	MIR9728	caaccCGCAGAACTGAAACAAGTTGAgaaatgctcatctctttgtagtttttatgggtggtcgaagcgaacataggtggagacccaagttcggcttttagttgcaaggccatggagaagctcaaaaccctcaaactttgagggcaaaatgggcaaaggatttctcaacttgtttcagttttgcatg	......(((((((((((((((((((((((((((((((..............................................................................................................))))))).....))))))))))))))))))))))))...	chr14	+	186	-78.6	44.09	0.96	CGCAGAACTGAAACAAGTTGA	21	0.2442	1.5989	0.01	0.01	5p
gma-miR9729	gma-MIR9729	MIR9729	ttcaaGTAATGAGTAGAAACATTTAGAAGagttcggttacgcaataataatgatatctctgaaagttgaatttgtattttgcttgaaagtatttaatttttgtaaatgtttttactcattattaggtc	.((.(((((((((((((((((((((.((((((((..(((.((((.((((..(((.((..(....)..)))))..)))))))).)))..).....))))))).))))))))))))))))))))).))..	chr16	-	128	-33.8	25.78	1.02	GTAATGAGTAGAAACATTTAGAAG	24	1.2209	1.066	0.01	1.9892	5p
gma-miR9730	gma-MIR9730	MIR9730	aggcttgcagcagttatgacaacaattgtggggttttgtgttgcaatcatgactatttaagcttttggcttaggttccatttttgctcttggttcaaaggtggaaaaattggttttgcccataaaaatgtttatttacaccttggaaccaggggtgaaattgacacatcggcaaaaaaattaaatttgcatgattgcaatgtgaaatcccaCGATTGCTGTCATAACTGCTGCaaggc	.(.((((((((((((((((((.((((((((((((((..(((((((((((((...((((((..((((.(((...((..((.(((..((((((((((.((((((.........(((((.......))))).........)))))).))))))))))..))).))..))...))).))))..))))))...)))))))))))))..)))))))))))))).)))))))))))))))))).)	chr20	-	238	-118.87	38.66	1.29	CGATTGCTGTCATAACTGCTGC	22	1.2209	1.3324	147.472	116.37	3p
gma-miR9731	gma-MIR9731	MIR9731	tctgcATACATATCGTGTTGCCAAGCcgtctccatcaaaacagggaccaagcgtgcctggagacagcaaggcagaacgatatgtacgcagat	(((((.((((((((((.(((((..((.(((((((........((.((.....)).))))))))).))..))))).)))))))))).))))).	chr13	+	92	-45.6	51.09	0.97	ATACATATCGTGTTGCCAAGC	21	0.2442	0.01	0.01	0.01	5p
gma-miR9732	gma-MIR9732	MIR9732	ttcttgagattgcacacaatatctttgccttactttacaatatctctccttaagggggtactgtacgggttaaaaaggCAAGGGTATGATGTGCAATCTtaaga	.(((((((((((((((..(((((((((((((((((((((.(((((((......))))))).)))).))))....)))))))))))))..)))))))))))))))	chr14	-	104	-50.6	38.46	1.26	CAAGGGTATGATGTGCAATCT	21	0.2442	0.01	0.01	0.01	3p
gma-miR9733	gma-MIR9733	MIR9733	catttccaaacttttgcttttggtacctgctgttagtcttggtccgttaagtgatgatgtgaagctaacaaagtgtcacatcattggttaagtgatgttgggacgtcatcactTAACAGACTTAGATTAACAGAaggtaccaaaagcaaaagtttaaaaatg	(((((..(((((((((((((((((((((.((((((((((.((((.(((((((((((((((..........................................))))))))))))))).)))).)))))))))).)))))))))))))))))))))..)))))	chr14	-	162	-85.2	37.04	1.42	TAACAGACTTAGATTAACAGA	21	0.01	0.2665	0.01	0.01	3p
gma-miR9734	gma-MIR9734	MIR9734	aagggtgtgtagtagagaaatatcatagaaagtcaactatctctataaattaagcaacacaaatttcattcacaatgggtatatttttgttattaggtgacttaagtaacatgctcaTCGTGAATGAGATTTGTGTTGCTTaatttataagaatagttaattttctatgaaattcttccactacacccccct	..(((.(((((((.((..(((.(((((((((((.((((((((.((((((((((((((((((((((((((((((.(((((((......(((((((((....))..)))))))))))))).)))))))))))))))))))))))))))))))).)))))).))))))))))).)))..)).))))))))))...	chr14	+	192	-94	30.73	1.59	TCGTGAATGAGATTTGTGTTGCTT	24	5.616	2.9314	0.01	1.9892	3p
gma-miR9735	gma-MIR9735	MIR9735	tttggTACGGCTTAAGTTCAACTTTGGAGgaaaaacatggatgttatggtgctttaagccctgcaactttagtgcggcttaagcacgacccttaagcatgccagtttttgattaagctgcatcaaactttcaggcttaagcacagtagcatccatatttttcctccaaagttgggcttaagctgtaccaaag	(((((((((((((((((((((((((((((((((((.(((((((((((.((((((.(((((.((.((.(((.(((((((((((...(((.....((((......))))))).))))))))))).))).)).))))))))))))).))))))))))).))))))))))))))))))))))))))))))))))).	chr2	-	192	-106.3	42.19	1.31	TACGGCTTAAGTTCAACTTTGGAG	24	2.9301	0.01	3.2059	41.7737	5p
gma-miR9737	gma-MIR9737	MIR9737	tgacgTTGTGGCTGAAATCACTGTTGCagacccttttttataaccttgagggtataagagtcatcataattttagaaaatggcctgctactatgatttcagcagcaatgtcaa	(((((((((.((((((((((..((.((((.((.(((((((................................))))))).)).)))).))..)))))))))).))))))))).	chr16	+	113	-44.8	38.05	1.04	TTGTGGCTGAAATCACTGTTGC	22	0.01	0.2665	0.01	0.01	5p
gma-miR9738	gma-MIR9738	MIR9738	gcgatggaagagttcatgtcgtgtttcagaatgattcagacatctaagaaggtcattcagatgttgttgaagacatatacagttagaaatgaccctctcattttgtgccataaccgtctatttcttcaatgatactggaatcattcTGAAACATGATGTGGACTCTTCcatgg	.(.((((((((((((((((((((((((((((((((((....................................................................................................)))))))))))))))))))))))))))))))))).)	chr16	+	173	-78.2	38.73	1.17	TGAAACATGATGTGGACTCTTC	22	0.4883	0.7995	32.5935	7.9569	3p
gma-miR9739	gma-MIR9739	MIR9739	ataagagtgtatatctggacatttaaatggtaatcttatgccgagagaacttttcagcatcttttgattaaatgttaccaTTTGAATGTCCAGATACGTACtcgga	....(((((..(((((((((((((((((((((((.......(((((((...........))))))).......)))))))))))))))))))))))..)))))...	chr16	+	106	-46.14	33.96	1.28	TTTGAATGTCCAGATACGTAC	21	0.9767	0.2665	0.01	0.01	3p
gma-miR9740	gma-MIR9740	MIR9740	atctaTGTAGGTTCCAGTGAGGGAAAtcaaagtgaagggtccataaacaatgaaagaagcttggtatgagagagtgggcaagagtggtgttagtacgaatcatttctacccttcactttcatttccttcactggcacccacataaata	...(((((.(((.((((((((((((((.((((((((((((...................................................................)))))))))))).)))))))))))))).))).)))))....	chr16	+	148	-58.1	41.22	0.95	TGTAGGTTCCAGTGAGGGAAA	21	0.2442	0.01	0.01	0.01	5p
gma-miR9742	gma-MIR9742	MIR9742	cctaatgctacaaaacaaacaacacaaacacagtcaagaagatgtattatgttttctttcttgactgtgttTGTGTTGTTTGTTTTGTAGCAttagga	((((((((((((((((((((((((((((((((((((((((((............)).)))))))))))))))))))))))))))))))))))))))).	chr17	+	98	-66.2	32.65	2.07	TGTGTTGTTTGTTTTGTAGCA	21	0.2442	0.533	6.4118	0.01	3p
gma-miR9743	gma-MIR9743	MIR9743	ggcttgAGAGAGTGCTTTGAAGAAAATGCCattctcgtctctaagtagagaatgcgtaaggttaataggggtgactcgtgtgcatccttttctcgcatacttgtccgaatctaggatattatagttagggctcgtgaatcagcacatgaggggatgcacgcgagagtcacccatcatcaccttgcacattctctacttgcaaatgagactgacattttcttcaaagcactctcccaagc	.(((((.(((((((((((((((((((((.((.((((((.(.(((((((((((((.(((((((......(((((((((((((((((((................................................................))))))))))..)))))))))......))))))).))))))))))))).).)))))).)).))))))))))))))))))))).)))))	chr18	+	239	-129.3	45.61	1.19	AGAGAGTGCTTTGAAGAAAATGCC	24	0.7325	2.6649	4.8089	0.01	5p
gma-miR9744	gma-MIR9744	MIR9744	gaactAATGGATATGAGCTGCATACAggacagaatggctgtgaggggtgctggatttgttttctgctatgaagcctccattggctaagatcattccccatgtatacactttcagactttctctgagagcttctctcccattctaacttagccatggaaggctccacactgtttaacctatctggcacccatcagagttattcactgatgtctgcagctcatatccaatagttct	((((((.(((((((((((((((.(((.....((((((((.(((.((((((..(((..(((....((..((.(((((((((.(((((((.........................................................))))))))))).))))).))....))..)))..)))..)))))).))).)))))))).....))).))))))))))))))).)))))).	chr18	+	234	-106.9	44.44	1.03	AATGGATATGAGCTGCATACA	21	0.01	0.01	0.01	4.9731	5p
gma-miR9745	gma-MIR9745	MIR9745	gagtgagAGAATTAAATTTGGACCGTATAACcaaacatggagggttaagatttaacgttaaaaagtcacatgactttttaagtggttacatgacattaaatcttgatcgttcatgtttggttatacggtccagatttaatcttgttactc	((((((.(..(((((((((((((((((((((((((((((((.(((((((((((((........................................))))))))))))).)))))))))))))))))))))))))))))))..).))))))	chr19	+	150	-80.2	33.33	1.6	AGAATTAAATTTGGACCGTATAAC	24	0.9767	1.3324	0.01	0.01	5p
gma-miR9746a	gma-MIR9746a	MIR9746	acggttatccaattgagattcaagcacttttctatgtggctttaaggtgtgtttgaatggaacaccttaaatccatgaagaAAAGTGTTTGAATCTCAATTAGATaacca	..(((((((.(((((((((((((((((((((((.(((((.((((((((((...........)))))))))).))))).))))))))))))))))))))))).))))))).	chr3	+	110	-62.5	34.55	1.64	AAAGTGTTTGAATCTCAATTAGAT	24	0.4883	0.533	4.8089	0.01	3p
gma-miR9746b	gma-MIR9746b	MIR9746	acggttatccaattgagattcaagcacttttctatgtggctttaaggtgtgtttgaatggaacaccttaaatccatgaagaAAAGTGTTTGAATCTCAATTAGATaacca	..(((((((.(((((((((((((((((((((((.(((((.((((((((((...........)))))))))).))))).))))))))))))))))))))))).))))))).	chr3	+	110	-62.5	34.55	1.64	AAAGTGTTTGAATCTCAATTAGAT	24	0.4883	0.533	4.8089	0.01	3p
gma-miR9746c	gma-MIR9746c	MIR9746	acggttatccaattgagattcaagcacttttctatgtggctttaaggtgtgtttgaatggaacaccttaaatccatgaagaAAAGTGTTTGAATCTCAATTAGATaacca	..(((((((.(((((((((((((((((((((((.(((((.((((((((((...........)))))))))).))))).))))))))))))))))))))))).))))))).	chr3	+	110	-62.5	34.55	1.64	AAAGTGTTTGAATCTCAATTAGAT	24	0.4883	0.533	4.8089	0.01	3p
gma-miR9746d	gma-MIR9746d	MIR9746	acggttatccaagtgagattcaagcacttttctatgtggctttaaggtgtgtttgaatggaacaccttaaatccaagaagaAAAGTGTTTGAATCTCAATTAGATaacca	..(((((((.((.((((((((((((((((((((...(((.((((((((((...........)))))))))).)))...)))))))))))))))))))).)).))))))).	chr3	+	110	-57.1	35.45	1.46	AAAGTGTTTGAATCTCAATTAGAT	24	0.4883	0.533	4.8089	0.01	3p
gma-miR9746e	gma-MIR9746e	MIR9746	acggttatccaattgagattcaagtacttttttatgtggctttaaggtgtgtttgaatggaataccttaaatccatgaagaAAAGTGTTTGAATCTCAATTAGATaacca	..(((((((.(((((((((((((((((((((((.(((((.((((((((((...........)))))))))).))))).))))))))))))))))))))))).))))))).	chr3	+	110	-53.1	31.82	1.52	AAAGTGTTTGAATCTCAATTAGAT	24	0.4883	0.533	4.8089	0.01	3p
gma-miR9746f	gma-MIR9746f	MIR9746	acggttatccaattgagattcaagcacttttctatgtagttttaaggtgtgtttgaatggaacaccttaaatccatgaagaAAAGTGTTTGAATCTCAATTAGATaacca	..(((((((.(((((((((((((((((((((((.(((.(.((((((((((...........)))))))))).).))).))))))))))))))))))))))).))))))).	chr3	+	110	-56.1	32.73	1.56	AAAGTGTTTGAATCTCAATTAGAT	24	0.4883	0.533	4.8089	0.01	3p
gma-miR9746g	gma-MIR9746g	MIR9746	atggttattcaattgagattcaagcacttttctatgtggctttaaggtgtgttttattgcatgagcaagatgttgaatgcagggggttcataaaacaaattgtcaaacttttgcataccttaagctctcatctgagaagttattttttgacggatttgaagtaacttaactaaatatatcaccttaaaacagagcagtactcatctattgttattactattgcagtgcaacaaatttaatgttagaagaatgacattaaacttgttgtgtatagtatttgagtactcttctattttgaagcaatatatgtggttaagttgtttcaaatccaacctaaaatagtttagcttaagacatgcaattgtttgacaatttgttctattaattcattgcattcaa…	.(((((((..(((((((((((((((((((((((.(((((.((((((((((.....(((((.(((((((((((((((((((((.(((((.(((.(((((((((((((((..((((((..((((((((...........................................................................................................................................................................................................................))))))))..))))))..))))))))))))))).))).))))).))))))))))…	chr3	+	473	-211.73	30.23	1.48	AAAGTGTTTGAATCTCAATTAGAT	24	0.4883	0.533	4.8089	0.01	3p
gma-miR9746h	gma-MIR9746h	MIR9746	acagttctccaattgagattcaagcacttttctatgtggctttaaggtgtgttttattgcatgagcaagatgttgaatgcagggattcataaaacaaattgtcatacttttgcatgccttaagttctcagctgagaagttatttttggtcagatttaaagcaacttaactacatatgtcaccttaaaacagaacagtactcatctattgctattactattgcggtgcaacaaatttaatgttagaagaatgacattaaacttgttgtgtatagtatttgagtactcttctattttgaagcaatataagtggttaagttgtttcgaatccaaccaaaaatagtttagcttaaggcatgcaattgtttgacaatttgttctattaattcattgcattcaac…	...(((.((.(((((((((((((((((((((((.(((((.((((((((((.....(((((.((.(((((((((((((((((((((((.(((.((((((((((((.((..(((((((((((((((.............................................................................................................................................................................................................................)))))))))))))))..)).)))))))))))).))).))))).)))))))))))…	chr8	-	472	-216.52	32.2	1.42	AAAGTGTTTGAATCTCAATTAGAT	24	0.4883	0.533	4.8089	0.01	3p
gma-miR9746i	gma-MIR9746i	MIR9746	atatcaagctgtttacggttatccaattgagattcaagcacttttctatgtggctttaaggtgtgtttgaatggaacaccttaaatccatgaagaAAAGTGTTTGAATTTCAATTAGATaaccatagacaacttgatat	((((((((.((((((.(((((((.(((((((((((((((((((((((.(((((.((((((((((...........)))))))))).))))).))))))))))))))))))))))).))))))).)))))).))))))))	chr3	+	139	-73.7	32.37	1.64	AAAGTGTTTGAATTTCAATTAGAT	24	0.01	0.533	0.01	0.01	3p
gma-miR9747	gma-MIR9747	MIR9747	gcatttaaagtatttaaatcgttgcattaataaaaatgtcctaaaatcaataaaaattgtctcattaatcaaaattcttggtcaactaaagaaaaataaataaatttattgatttgaggacattttcattCATGCGATGATTTAAATACTTTaaatg	.((((((((((((((((((((((((((.(((.((((((((((.(((((((((((..................................................))))))))))).)))))))))).))).))))))))))))))))))))))))))	chr20	+	157	-57.9	21.66	1.7	CATGCGATGATTTAAATACTTT	22	0.01	0.01	16.0296	17.903	3p
gma-miR9748	gma-MIR9748	MIR9748	tagcaGAAGGAAGTGTAGAGGGATGACttatatgtataggatcggtttccttgtttttgtacaaataagtaattcctatatgtttccttctacgaa	..(.(((((((((..((.((((((.((((((.(((((((((.(((.....))).))))))))).)))))).)))))).))..))))))))).)...	chr20	+	96	-36.7	34.38	1.11	GAAGGAAGTGTAGAGGGATGAC	22	0.2442	0.01	0.01	0.01	5p
gma-miR9749	gma-MIR9749	MIR9749	gggcgtattaactgagagtgtgagaggtgaaggaagctaatcttgaccattcaatcttaatagggattcggtgttcgtgaTTAGCTTCTTTCACCTTTCCCactttcacctaataggctc	((((.(((((..((((((((.(((((((((((((((((((((.(((.(((..((((((....))))))..))).))).))))))))))))))))))))).))))))))..))))).))))	chr17	-	120	-65.2	43.33	1.25	TTAGCTTCTTTCACCTTTCCC	21	20.0222	13.8574	20.8384	20.8869	3p
gma-miR9750	gma-MIR9750	MIR9750	catttcagaggcgcgtatggacttacgacctgaagattatttcttcctgatgaagctaaagatctggatcgaggaagcagaaggcatggtataactgctcctcttcaagagcttcatcaccagcattatcttcaggTGTAAGTCCATATGTGCTCTCTaaaat	.((((.((((((((((((((((((((.((((((((((.....((...((((((((((....................................................))))))))))..))....)))))))))))))))))))))))))).)))).))))	chr6	-	163	-74.2	42.94	1.06	TGTAAGTCCATATGTGCTCTCT	22	0.4883	0.01	0.01	0.01	3p
gma-miR9753	gma-MIR9753	MIR9753	acattttgttttccttcttgtcgacttcttaaagactaaaaccccaaaaccgaagctccaaaattagcccatctattgtaaccctaagtcccaaatcgtgatatgtatttattaatacttctaatatatcACAATTTGGGACTTAGGGCTACAAcagaagagttggttttggggcttgggttttgtgggcttaggctttaagaagcccaaaaggaggaaaacaaaatgt	(((((((((((((((((((...(.((((((((((.((((..((((((((((.((((((((((((((((.(.(((.(((((.(((((((((((((((.(((((((((.................))))))))).))))))))))))))).))))).))).).)))))))))))))))).))))))).))).)))).)))))))))).)...)))))))))))))))))))	chr14	-	229	-123.03	37.55	1.43	ACAATTTGGGACTTAGGGCTACAA	24	1.7092	1.5989	0.01	4.9731	3p
gma-miR9755	gma-MIR9755	MIR9755	ggtaaaaattgaggtgaaaaattcatggatcagttttcaatgcaacttcgcaaataaaacTGATCCAGGAACTTTTCATCTtcaattttaacc	(((.((((((((((((((((.(((.((((((((((((...(((......)))...)))))))))))).))).)))))))).)))))))).)))	chr1	-	93	-40.5	32.26	1.35	TGATCCAGGAACTTTTCATCT	21	2.9301	3.4644	50.226	36.8007	3p
gma-miR9756	gma-MIR9756	MIR9756	ctatggccctgtttgggtaaagttctcaataagcacttataggaaaagaaataacaagttaaaatgaattaagcttatcccacaagttaaattagcttttggaaaaaaatgaaaaaacttccataaattagcttatacataaactaattttaacttatgagggaagtttaaatcattttctatctattttcttcttttacaagtgctcatTGAGAACTTTATCCAAACAGAGcaata	.....((.((((((((((((((((((((((.(((((((.(((((.((((((.........(((((((.((((((((.(((((.((((((((..((((..(((((..............)))))......))))...............)))))))).)).))))))))))).)))))))........)))))).))))).))))))).)))))))))))))))))))))).))....	chr18	+	237	-81.7	27.85	1.24	TGAGAACTTTATCCAAACAGAG	22	0.2442	0.2665	0.01	0.01	3p
gma-miR9757	gma-MIR9757	MIR9757	ccaatgctaccaaacactggctCAACCCTCCTCAGTTAGATCTCgtcaaacagcgaggcgtgaattcgctccttgacttacttgccttgctatttaaggagatccaattgaggagggttgagccagtttttggtagcattgg	((((((((((((((.((((((((((((((((((((((.((((((.(.(((.(((((((((..((.(((.....))).))...))))))))).))).).)))))).)))))))))))))))))))))).))))))))))))))	chr2	+	142	-93.5	47.89	1.38	CAACCCTCCTCAGTTAGATCTC	22	2.4417	1.8654	0.01	0.01	5p
gma-miR9760	gma-MIR9760	MIR9760	cctcaacaatcaaaactacaccatccagaaaaagcatgcaattagggatagtcgattgtatgcccttgttaagcacatccaagagaccaagactaaattaaataggtaagaactaaaggttgggccttgatgtagtcctatactttcaggaaattcctaagtcttgcttcttcTGGATGATGTAGTTTTGATTGttgag	.(((((((((((((((((((.(((((((((.(((((.....((((((((..((((..(((((............................................................................)))))..)).))..))))))))....))))).))))))))).)))))))))))))))))))	chr5	+	199	-76.2	38.19	1	TGGATGATGTAGTTTTGATTG	21	1.7092	0.2665	0.01	0.01	3p
gma-miR9761	gma-MIR9761	MIR9761	gagttTGAAGGTCTAGGATATTTTGTatctaggattttcaattgatttggcttgggacttaattgagtttttattttgtttttgggtcagtgtcatggacccgtacaaagatatccaaaacacaagcactaaccacaaaaacataaaataaaaactcaaattagtcccaagccaaattaattgaaaaccctagatacaaaatgccttagatattcaaactca	(((((((((.(((((((.(((((((((((((((.(((((((((((((((((((((((((...(((((((((((((((((((((((((.(((((..((((..(.......)...))))........))))).))).))))))))..))))))))))))))...))))))))))))))))))))))))).))))))))))))))).))))))).))))))))).	chr9	-	222	-114.2	32.43	1.59	TGAAGGTCTAGGATATTTTGT	21	0.01	0.2665	18.1668	10.9407	5p
gma-miR9762	gma-MIR9762	MIR9762	ttacttgtgcttttattttctgttttcactatttaattataaaaatgtcatattgttttcaatttgttttctgtttcaaagatttgtacaggaaacattgaaaacaacttttttttgttctctgtttccttTACAGATCTTTGGAAACAGGCaacagattgaaaataaggtgtcaattttgtaattaaaaaaagaaaaccggaaataaatacacaagtaa	.((((((((..(((((((((.((((((....(((((((((((((.((.(((.((((((((((((((((.(((((((((((((((((((.((((((((..((.(((((.......))))).)))))))))).))))))))))).)))))))).)))))))))))))))).))).)).)))))))))))))....)))))).)))))))))..)))))))).	chr2	+	220	-93.8	25.45	1.68	TACAGATCTTTGGAAACAGGC	21	0.2442	0.7995	0.01	0.01	3p
gma-miR9763	gma-MIR9763	MIR9763	tccaaACCCATCCAACTCTGAAGATAatttggttcatagttatcaagagaaactgaaccatattatctttagagttggactggtttgggt	((((((((..((((((((((((((((((.(((((((..(((.((....)))))))))))).))))))))))))))))))..)))))))).	chr4	+	90	-48.8	36.67	1.48	ACCCATCCAACTCTGAAGATA	21	0.9767	0.2665	0.01	0.01	5p
gma-miR9764	gma-MIR9764	MIR9764	taaaatgagaaagttagtgtgtatccactcttgatttgaattatccatttcaaatcaagggTGGATACACTCTTACTTTCTCtcttt	......((((((((.((.((((((((((((((((((((((........)))))))))))))))))))))).)).)))))))).....	chr5	+	87	-48.6	32.18	1.74	TGGATACACTCTTACTTTCTC	21	0.7325	0.01	0.01	0.01	3p
gma-miR9765	gma-MIR9765	MIR9765	tccaggtgttattaacttgtcttcaaattctgtattaccttgcagcggattgagatgctggattcggTAATACAGAATTCGGAGACAACttaataacaactgga	(((((.(((((((((.((((((((.((((((((((((((.(.(((((........))))).)...)))))))))))))).)))))))).))))))))).)))))	chr10	+	104	-53.1	38.46	1.33	TAATACAGAATTCGGAGACAAC	22	1.2209	2.1319	0.01	0.01	3p
gma-miR9766	gma-MIR9766	MIR9766	tacatcTTTGAAGGGAAGGAATGAAACaatggtgataaaaatagtttcccgcaacaaagagaacttgtccttttttgttccttcttatctaatccctgacaatgataaaaaaaaacaggaacaaaaacaaggataaattctctttgttgaaaaagaaactattgtttcattccttcccttcaaagatac	...(((((((((((((((((((((((((............((((((((...((((((((((((.((((((((((((((((((..(((((..............)))))........))))))))))..)))))))).)))))))))))).....)))))))))))))))))))))))))))))))))..	chr10	+	189	-83.44	31.75	1.39	TTTGAAGGGAAGGAATGAAAC	21	0.7325	0.01	0.01	0.01	5p
gma-miR9767	gma-MIR9767	MIR9767	gtaatggATGGAATGGTTACTTATGAAAAGAagaaattaataataaatctctagcatatccaacacaatcaaagcatatccaattttagagagttacttttgaggatatgctagagtgtcattattgcttccttcttttcttaatgtaactattccatccattg	.((((((((((((((((((((((.(((((((((.((.(((((((....(((((((((((((.......((((((....(((.......).)).....)))))))))))))))))))....))))))).)).))))))))).))).)))))))))))))))))))	chr10	+	164	-66.01	30.49	1.32	ATGGAATGGTTACTTATGAAAAGA	24	0.2442	0.7995	0.01	0.01	5p

## Sheet: Table S3
Table S3 Identification of known miRNA families with highly abundant in flower bud of soybean CMS-based F1 under HT stress
Index	miRNA family	Number of family member	NF1-NT	YF1-NT	NF1-HT	YF1-HT
1	MIR1507	3	53024.52 (0.6264%)	53422.70 (0.5746%)	35941.50 (1.2577%)	40940.23 (1.2981%)
2	MIR1508	3	914.44 (0.0108%)	626.26 (0.0067%)	4217.91 (0.4176%)	2943.06 (0.0933%)
3	MIR1509	2	329.15 (0.0039%)	209.46 (0.0023%)	426.39 (0.0149%)	492.33 (0.0156%)
4	MIR1510	2	2077.43 (0.0245%)	1548.30 (0.0167%)	726.67 (0.0254%)	755.91 (0.0240%)
5	MIR1513	3	282.26 (0.0033%)	156.16 (0.0017%)	57.17 (0.0020%)	52.71 (0.0017%)
6	MIR1515	2	176.78 (0.0021%)	125.78 (0.0014%)	489.44 (0.0171%)	1338.75 (0.0424%)
7	MIR1535	2	38.58 (0.0005%)	25.85 (0.0003%)	52.36 (0.0018%)	321.26 (0.0102%)
8	MIR156	25	24300.41 (0.2870%)	17934.68 (0.1929%)	1193.69 (0.0418%)	1802.26 (0.0571%)
9	MIR159	3	75409.88 (0.8905%)	40499.07 (0.4356%)	164202.12 (5.7460%)	171916.73 (5.4508%)
10	MIR160	6	2106.98 (0.0249%)	1503.53 (0.0162%)	3790.47 (0.1326%)	5809.53 (0.1842%)
11	MIR162	3	9514.72 (0.1124%)	9962.14 (0.1071%)	57280.07 (2.0044%)	46852.20 (1.4855%)
12	MIR164	11	25127.43 (0.2967%)	14859.94 (0.1598%)	18521.64 (0.6481%)	24047.73 (0.7625%)
13	MIR166	21	7623627.96 (90.0239%)	8691663.92 (93.4797%)	866291.47 (30.3145%)	1292805.87 (40.9897%)
14	MIR167	9	8845.44 (0.1045%)	6890.06 (0.0741%)	7309.49 (0.2558%)	14114.54 (0.4475%)
15	MIR168	2	37076.56 (0.4378%)	34700.01 (0.3732%)	1332.59 (0.0466%)	1761.46 (0.0558%)
16	MIR169	20	98.16 (0.0012%)	58.65 (0.0006%)	149.75 (0.0052%)	329.32 (0.0104%)
17	MIR171	21	4033.53 (0.0476%)	3525.40 (0.0379%)	1163.79 (0.0407%)	2040.96 (0.0647%)
18	MIR172	12	333.79 (0.0039%)	199.08 (0.0021%)	82.38 (0.0029%)	199.01 (0.0063%)
19	MIR2111	5	829.46 (0.0098%)	381.34 (0.0041%)	13.93 (0.0005%)	15.93 (0.0005%)
20	MIR2118	2	36282.26 (0.4284%)	22332.81 (0.2402%)	51121.51 (1.7889%)	157894.68 (5.0062%)
21	MIR319	17	107295.31 (1.2670%)	94988.52 (1.0216%)	1161153.2957 (40.6329%)	710815.51 (22.5371%)
22	MIR390	7	6860.30 (0.0810%)	5626.64 (0.0605%)	13767.26 (0.4818%)	16685.61 (0.5290%)
23	MIR393	11	725.45 (0.0086%)	543.38 (0.0058%)	561.05 (0.0196%)	1242.27 (0.0394%)
24	MIR394	7	6120.70 (0.0723%)	4203.59 (0.0452%)	2099.34 (0.0735%)	5451.47 (0.1728%)
25	MIR395	12	2105.02 (0.0249%)	1656.49 (0.0178%)	8372.78 (0.2930%)	9481.64 (0.3006%)
26	MIR396	11	355456.37 (4.1974%)	233697.97 (2.5134%)	387723.28 (13.5678%)	517024.29 (16.3928%)
27	MIR397	2	182.15 (0.0022%)	116.19 (0.0012%)	26.72 (0.0009%)	60.67 (0.0019%)
28	MIR398	4	251.50 (0.0030%)	131.11 (0.0014%)	1695.93 (0.0593%)	2383.09 (0.0756%)
29	MIR399	9	47.13 (0.0006%)	76.48 (0.0008%)	196.68 (0.0069%)	1422.30 (0.0451%)
30	MIR403	2	62.02 (0.0007%)	81.55 (0.0009%)	102.59 (0.0036%)	111.40 (0.0035%)
31	MIR408	4	5674.35 (0.0670%)	3039.84 (0.0327%)	20014.54 (0.7004%)	22286.30 (0.7066%)
32	MIR4416	3	92.79 (0.0011%)	80.49 (0.0009%)	60.40 (0.0021%)	114.39 (0.0036%)
33	MIR482	5	76899.58 (0.9081%)	51262.81 (0.5513%)	44054.07 (1.5416%)	95090.89 (3.0150%)
34	MIR5037	4	93.76 (0.0011%)	109.01 (0.0012%)	458.46 (0.0160%)	430.68 (0.0137%)
35	MIR5038	2	656.83 (0.0078%)	730.71 (0.0079%)	509.74 (0.0178%)	879.24 (0.0279%)
36	MIR5671	2	308.88 (0.0036%)	321.39 (0.0035%)	1039.78 (0.0364%)	1292.00 (0.0410%)
37	MIR5770	2	1168.37 (0.0138%)	613.19 (0.0066%)	1341.68 (0.0469%)	2701.37 (0.0856%)
38	MIR862	2	16.85 (0.0002%)	13.59 (0.0001%)	138.92 (0.0049%)	67.63 (0.0021%)
Total			8468447.10 (100.00%)	9297918.09 (100.00%)	2857680.85 (100.00%)	3153975.22 (100.00%)

## Sheet: Table S4
Table S4 Identification of new members of known miRNA family in flower bud of soybean CMS-based F1 under HT stress
Mature miRNA name	Hairpin sequence	Hairpin structure	Genomic ID	Hairpin start	Hairpin end	Hairpin strand	Hairpin length (nt)	Hairpin energe (kcal/mol)	Hairpin GC (%)	Hairpin MFEI	Mature miRNA sequence	Mature miRNA length (nt)	Mature miRNA arm	NF1-NT TPM	YF1-NT TPM	NF1-HT TPM	YF1-HT TPM	miRNA family count	miRNA family IDs
N-gma-miR160	ttagcatacttggcgtgcctggctccctgtatgccatttgcagagcccatcaggacagtgatggccttaacgaatggCGTGCGAGGAGCCATGCATGCtgtgtgttat	.((((((((..(((((((.(((((((.(((((((((((((..(((.((((((......)))))).)))..))))))))))))).))))))).))))))))))))))).	Chr03	39256146	39256253	-	108	-65.1	53.7	1.12	CGTGCGAGGAGCCATGCATGC	21	3p	7.081	5.8627	0.01	0.01	156	aau-MIR160,ahy-MIR160,aly-MIR160a,aly-MIR160b,aly-MIR160c,aof-MIR160a,aof-MIR160b,aof-MIR160c,aqc-MIR160a,aqc-MIR160b,ata-MIR160a,ata-MIR160b,ata-MIR160c,ath-MIR160a,ath-MIR160b,ath-MIR160c,atr-MIR160,bdi-MIR160a,bdi-MIR160b,bdi-MIR160c,bdi-MIR160d,bdi-MIR160e,bdi-MIR160f,bna-MIR160a,bna-MIR160b,bna-MIR160c,bna-MIR160d,bra-MIR160a,cas-MIR160a,cas-MIR160b,cca-MIR160a,cca-MIR160b,cme-MIR160a,cme-MI…
N-gma-miR164a-5p	cgaaccacgcTGGAGAAGCAGGGCACATGCTtgatttatgtaagttttgagcttgtgtcctacttctccagcatggtttc	.((((((.((((((((((.((((((((.((((((............)))))).)))))))).)))))))))).)))))).	Chr07	3536767	3536846	+	80	-45.7	47.5	1.2	TGGAGAAGCAGGGCACATGCT	21	5p	44.6838	34.6435	0.01	0.01	135	aly-MIR164a,aly-MIR164b,aly-MIR164c,aof-MIR164,ata-MIR164a,ata-MIR164b,ata-MIR164c,ath-MIR164a,ath-MIR164b,ath-MIR164c,atr-MIR164a,atr-MIR164b,bdi-MIR164a,bdi-MIR164b,bdi-MIR164c,bdi-MIR164e,bdi-MIR164f,bna-MIR164a,bna-MIR164b,bna-MIR164c,bna-MIR164d,bra-MIR164a,bra-MIR164b,bra-MIR164c,bra-MIR164d,bra-MIR164e,cas-MIR164,cca-MIR164,cln-MIR164,cme-MIR164a,cme-MIR164b,cme-MIR164c,cme-MIR164d,cpa-MIR…
N-gma-miR164b-3p	gagaagctccttgttggagaagcagggcacgtgcaagtctcttggctctcaaatgccactgaaccctttgCACGTGCTCCCCTTCTCCAACacgggtttct	.((((((.((.(((((((((((..(((((((((((((..((.((((........))))..))....)))))))))))))..))))))))))).))))))))	Chr03	44895635	44895735	+	101	-55.3	54.46	1.01	CACGTGCTCCCCTTCTCCAAC	21	3p	72.2754	61.2924	0.01	0.01	135	aly-MIR164a,aly-MIR164b,aly-MIR164c,aof-MIR164,ata-MIR164a,ata-MIR164b,ata-MIR164c,ath-MIR164a,ath-MIR164b,ath-MIR164c,atr-MIR164a,atr-MIR164b,bdi-MIR164a,bdi-MIR164b,bdi-MIR164c,bdi-MIR164e,bdi-MIR164f,bna-MIR164a,bna-MIR164b,bna-MIR164c,bna-MIR164d,bra-MIR164a,bra-MIR164b,bra-MIR164c,bra-MIR164d,bra-MIR164e,cas-MIR164,cca-MIR164,cln-MIR164,cme-MIR164a,cme-MIR164b,cme-MIR164c,cme-MIR164d,cpa-MIR…
N-gma-miR164c-3p	gagaagctccttgttggagaagcagggcacgtgcaactctctaggctctcttaagcgccattgaaccctttgCACGTGCTCCCCTTCTCCAACacggcttcct	..((((((...(((((((((((..((((((((((((...((..(((.((....)).)))...)).....))))))))))))..))))))))))).))))))..	Chr10	1558476	1558578	+	103	-51.2	55.34	0.9	CACGTGCTCCCCTTCTCCAAC	21	3p	72.2754	61.2924	0.01	0.01	135	aly-MIR164a,aly-MIR164b,aly-MIR164c,aof-MIR164,ata-MIR164a,ata-MIR164b,ata-MIR164c,ath-MIR164a,ath-MIR164b,ath-MIR164c,atr-MIR164a,atr-MIR164b,bdi-MIR164a,bdi-MIR164b,bdi-MIR164c,bdi-MIR164e,bdi-MIR164f,bna-MIR164a,bna-MIR164b,bna-MIR164c,bna-MIR164d,bra-MIR164a,bra-MIR164b,bra-MIR164c,bra-MIR164d,bra-MIR164e,cas-MIR164,cca-MIR164,cln-MIR164,cme-MIR164a,cme-MIR164b,cme-MIR164c,cme-MIR164d,cpa-MIR…
N-gma-miR164d-3p	gagaagctccttgttggagaagcagggcacgtgcaagtctcttggatctcaaatgccactgaaccctttgCACGTGCTCCCCTTCTCCAACacgggtttct	.((((((.((.(((((((((((..(((((((((((((..((.(((..........)))..))....)))))))))))))..))))))))))).))))))))	Chr19	49681658	49681758	+	101	-50.1	53.47	0.93	CACGTGCTCCCCTTCTCCAAC	21	3p	72.2754	61.2924	0.01	0.01	135	aly-MIR164a,aly-MIR164b,aly-MIR164c,aof-MIR164,ata-MIR164a,ata-MIR164b,ata-MIR164c,ath-MIR164a,ath-MIR164b,ath-MIR164c,atr-MIR164a,atr-MIR164b,bdi-MIR164a,bdi-MIR164b,bdi-MIR164c,bdi-MIR164e,bdi-MIR164f,bna-MIR164a,bna-MIR164b,bna-MIR164c,bna-MIR164d,bra-MIR164a,bra-MIR164b,bra-MIR164c,bra-MIR164d,bra-MIR164e,cas-MIR164,cca-MIR164,cln-MIR164,cme-MIR164a,cme-MIR164b,cme-MIR164c,cme-MIR164d,cpa-MIR…
N-gma-miR164e-3p	gagaagctacttgttggagaagcagggcacgtgcaactctctcggctctctttaagcgccattgaaccctttgCACGTGCTCCCCTTCTCCAACacggcttcct	..((((((...(((((((((((..((((((((((((.....(((((.((.....)).)))...)).....))))))))))))..))))))))))).))))))..	Chr02	1535421	1535524	+	104	-51.2	54.81	0.9	CACGTGCTCCCCTTCTCCAAC	21	3p	72.2754	61.2924	0.01	0.01	135	aly-MIR164a,aly-MIR164b,aly-MIR164c,aof-MIR164,ata-MIR164a,ata-MIR164b,ata-MIR164c,ath-MIR164a,ath-MIR164b,ath-MIR164c,atr-MIR164a,atr-MIR164b,bdi-MIR164a,bdi-MIR164b,bdi-MIR164c,bdi-MIR164e,bdi-MIR164f,bna-MIR164a,bna-MIR164b,bna-MIR164c,bna-MIR164d,bra-MIR164a,bra-MIR164b,bra-MIR164c,bra-MIR164d,bra-MIR164e,cas-MIR164,cca-MIR164,cln-MIR164,cme-MIR164a,cme-MIR164b,cme-MIR164c,cme-MIR164d,cpa-MIR…
N-gma-miR164f-3p	tggttaggtcctgttggagaagcagggcacgtgcaactcagttctagttctagctctattatagctgctctagtttatctgattttgCACGTGCTCCCCTTCTCCAACacgattttcc	.((..(((((.(((((((((((..((((((((((((.((((..((((..(.((((.......)))))..)))).....))))..))))))))))))..))))))))))).))))).))	Chr20	46916050	46916167	-	118	-54.1	46.61	0.98	CACGTGCTCCCCTTCTCCAAC	21	3p	72.2754	61.2924	0.01	0.01	135	aly-MIR164a,aly-MIR164b,aly-MIR164c,aof-MIR164,ata-MIR164a,ata-MIR164b,ata-MIR164c,ath-MIR164a,ath-MIR164b,ath-MIR164c,atr-MIR164a,atr-MIR164b,bdi-MIR164a,bdi-MIR164b,bdi-MIR164c,bdi-MIR164e,bdi-MIR164f,bna-MIR164a,bna-MIR164b,bna-MIR164c,bna-MIR164d,bra-MIR164a,bra-MIR164b,bra-MIR164c,bra-MIR164d,bra-MIR164e,cas-MIR164,cca-MIR164,cln-MIR164,cme-MIR164a,cme-MIR164b,cme-MIR164c,cme-MIR164d,cpa-MIR…
N-gma-miR164g-3p	tggttaactcctgttggagaagcagggcacgtgcaactcacttctagttaatctgattttgCACGTGCTCCCCTTCTCCAACacgattttcc	.((..((.((.(((((((((((..((((((((((((.(((.............)))..))))))))))))..))))))))))).))))..))	Chr10	38618019	38618110	+	92	-40.6	47.83	0.92	CACGTGCTCCCCTTCTCCAAC	21	3p	72.2754	61.2924	0.01	0.01	135	aly-MIR164a,aly-MIR164b,aly-MIR164c,aof-MIR164,ata-MIR164a,ata-MIR164b,ata-MIR164c,ath-MIR164a,ath-MIR164b,ath-MIR164c,atr-MIR164a,atr-MIR164b,bdi-MIR164a,bdi-MIR164b,bdi-MIR164c,bdi-MIR164e,bdi-MIR164f,bna-MIR164a,bna-MIR164b,bna-MIR164c,bna-MIR164d,bra-MIR164a,bra-MIR164b,bra-MIR164c,bra-MIR164d,bra-MIR164e,cas-MIR164,cca-MIR164,cln-MIR164,cme-MIR164a,cme-MIR164b,cme-MIR164c,cme-MIR164d,cpa-MIR…
N-gma-miR167a-5p	caccactaccagtTGAAGCTGCCAGCATGATCTTAACttccctcacttgctgtggaaagatcagatcatgtggcagtttcacctagtagttgt	.((.(((((.((.(((((((((((.((((((((...(((.((.((.....)).)).)))...))))))))))))))))))).)).))))).))	Chr10	47144852	47144944	-	93	-40.4	46.24	0.94	TGAAGCTGCCAGCATGATCTTAAC	24	5p	38.5794	28.7808	0.01	0.01	193	ahy-MIR167,aly-MIR167a,aly-MIR167b,aly-MIR167c,aly-MIR167d,aof-MIR167a,aof-MIR167b,aof-MIR167c,aqc-MIR167,ata-MIR167a,ata-MIR167b,ata-MIR167c,ata-MIR167d,ata-MIR167e,ata-MIR167f,ath-MIR167a,ath-MIR167b,ath-MIR167c,ath-MIR167d,atr-MIR167,bdi-MIR167a,bdi-MIR167b,bdi-MIR167c,bdi-MIR167d,bdi-MIR167e,bdi-MIR167f,bdi-MIR167g,bna-MIR167a,bna-MIR167b,bna-MIR167c,bna-MIR167d,bra-MIR167a,bra-MIR167b,bra-MI…
N-gma-miR167a-3p	caccactaccagttgaagctgccagcatgatcttaacttccctcacttgctgtggaaagatcAGATCATGTGGCAGTTTCACCtagtagttgt	.((.(((((.((.(((((((((((.((((((((...(((.((.((.....)).)).)))...))))))))))))))))))).)).))))).))	Chr10	47144852	47144944	-	93	-40.4	46.24	0.94	AGATCATGTGGCAGTTTCACC	21	3p	38.5794	28.7808	0.01	0.01	193	ahy-MIR167,aly-MIR167a,aly-MIR167b,aly-MIR167c,aly-MIR167d,aof-MIR167a,aof-MIR167b,aof-MIR167c,aqc-MIR167,ata-MIR167a,ata-MIR167b,ata-MIR167c,ata-MIR167d,ata-MIR167e,ata-MIR167f,ath-MIR167a,ath-MIR167b,ath-MIR167c,ath-MIR167d,atr-MIR167,bdi-MIR167a,bdi-MIR167b,bdi-MIR167c,bdi-MIR167d,bdi-MIR167e,bdi-MIR167f,bdi-MIR167g,bna-MIR167a,bna-MIR167b,bna-MIR167c,bna-MIR167d,bra-MIR167a,bra-MIR167b,bra-MI…
N-gma-miR167b-5p	tgcaccactaccagtTGAAGCTGCCAGCATGATCTTAACttccctcacttgccgtggaaagatcagatcatgtggcagtttcacctagtagttgc	.(((..(((((.((.(((((((((((.((((((((...(((...((((.....)))).)))...))))))))))))))))))).)).))))))))	Chr20	39005699	39005793	+	95	-40.6	48.42	0.88	TGAAGCTGCCAGCATGATCTTAAC	24	5p	38.5794	28.7808	0.01	0.01	193	ahy-MIR167,aly-MIR167a,aly-MIR167b,aly-MIR167c,aly-MIR167d,aof-MIR167a,aof-MIR167b,aof-MIR167c,aqc-MIR167,ata-MIR167a,ata-MIR167b,ata-MIR167c,ata-MIR167d,ata-MIR167e,ata-MIR167f,ath-MIR167a,ath-MIR167b,ath-MIR167c,ath-MIR167d,atr-MIR167,bdi-MIR167a,bdi-MIR167b,bdi-MIR167c,bdi-MIR167d,bdi-MIR167e,bdi-MIR167f,bdi-MIR167g,bna-MIR167a,bna-MIR167b,bna-MIR167c,bna-MIR167d,bra-MIR167a,bra-MIR167b,bra-MI…
N-gma-miR167b-3p	tgcaccactaccagttgaagctgccagcatgatcttaacttccctcacttgccgtggaaagatcAGATCATGTGGCAGTTTCACCtagtagttgc	.(((..(((((.((.(((((((((((.((((((((...(((...((((.....)))).)))...))))))))))))))))))).)).))))))))	Chr20	39005699	39005793	+	95	-40.6	48.42	0.88	AGATCATGTGGCAGTTTCACC	21	3p	38.5794	28.7808	0.01	0.01	193	ahy-MIR167,aly-MIR167a,aly-MIR167b,aly-MIR167c,aly-MIR167d,aof-MIR167a,aof-MIR167b,aof-MIR167c,aqc-MIR167,ata-MIR167a,ata-MIR167b,ata-MIR167c,ata-MIR167d,ata-MIR167e,ata-MIR167f,ath-MIR167a,ath-MIR167b,ath-MIR167c,ath-MIR167d,atr-MIR167,bdi-MIR167a,bdi-MIR167b,bdi-MIR167c,bdi-MIR167d,bdi-MIR167e,bdi-MIR167f,bdi-MIR167g,bna-MIR167a,bna-MIR167b,bna-MIR167c,bna-MIR167d,bra-MIR167a,bra-MIR167b,bra-MI…
N-gma-miR168a	tgcggtctctaattcgcttggtgcaggtcgggaaccggttttcgcgcggaatggaggaacggtcgccggcggcgaattggatCCCGCCTTGCATCAACTGAATcggaggccgc	.(((((((((.(((((.((((((((((.(((((.(((((((((((.(((..((......))....))))))).))))))).))))).)))))))))).))))).)))))))))	Chr01	48944809	48944921	-	113	-62.1	61.95	0.89	CCCGCCTTGCATCAACTGAAT	21	3p	500.8	587.607	0.01	0.01	61	aau-MIR168,aly-MIR168a,aly-MIR168b,aof-MIR168a,aof-MIR168b,aqc-MIR168,ata-MIR168,ath-MIR168a,ath-MIR168b,atr-MIR168,bdi-MIR168,bna-MIR168a,bna-MIR168b,bra-MIR168a,bra-MIR168b,bra-MIR168c,cas-MIR168,cca-MIR168a,ccl-MIR168,cme-MIR168,crt-MIR168,csi-MIR168,fve-MIR168,gma-MIR168a,gma-MIR168b,hvu-MIR168,lja-MIR168,lus-MIR168a,lus-MIR168b,mdm-MIR168a,mdm-MIR168b,mes-MIR168a,mtr-MIR168a,mtr-MIR168b,mtr-…
N-gma-miR168b	tgcggtctctaattcgcttggtgcaggtcgggaaccggttttcgcgcggaatggaggagcggtcgccggcgccgaattggatCCCGCCTTGCATCAACTGAATcggaggccgc	.(((((((((.(((((.((((((((((.(((((.(((((((..((((((..((......))....)).)))).))))))).))))).)))))))))).))))).)))))))))	Chr09	44068971	44069083	-	113	-60.7	62.83	0.85	CCCGCCTTGCATCAACTGAAT	21	3p	500.8	587.607	0.01	0.01	61	aau-MIR168,aly-MIR168a,aly-MIR168b,aof-MIR168a,aof-MIR168b,aqc-MIR168,ata-MIR168,ath-MIR168a,ath-MIR168b,atr-MIR168,bdi-MIR168,bna-MIR168a,bna-MIR168b,bra-MIR168a,bra-MIR168b,bra-MIR168c,cas-MIR168,cca-MIR168a,ccl-MIR168,cme-MIR168,crt-MIR168,csi-MIR168,fve-MIR168,gma-MIR168a,gma-MIR168b,hvu-MIR168,lja-MIR168,lus-MIR168a,lus-MIR168b,mdm-MIR168a,mdm-MIR168b,mes-MIR168a,mtr-MIR168a,mtr-MIR168b,mtr-…
N-gma-miR169a-5p	gtagtgcagcCAAGGATGACTTGCCGGCATTagccaagtgaatgagcatcatatatatatatatatatatatatatatatatgactcatgttcttgtcggcaagttggccttggctatattgg	.(((((.((((((((..((((((((((((..(((.......(((((..((((((((((((((((....))))))))))))))))))))))))..))))))))))))..)))))))).))))).	Chr10	40892499	40892621	-	123	-58.4	37.4	1.27	CAAGGATGACTTGCCGGCATT	21	5p	38.3353	26.6489	0.01	0.01	408	aly-MIR169a,aly-MIR169b,aly-MIR169c,aly-MIR169d,aly-MIR169e,aly-MIR169f,aly-MIR169g,aly-MIR169h,aly-MIR169i,aly-MIR169j,aly-MIR169k,aly-MIR169l,aly-MIR169m,aly-MIR169n,aof-MIR169a,aof-MIR169b,aof-MIR169c,aqc-MIR169a,aqc-MIR169b,aqc-MIR169c,ata-MIR169a,ata-MIR169b,ata-MIR169c,ata-MIR169d,ata-MIR169e,ata-MIR169f,ata-MIR169g,ata-MIR169h,ata-MIR169i,ata-MIR169j,ath-MIR169a,ath-MIR169b,ath-MIR169c,ath…
N-gma-miR169b-3p	tgaggatggaatgaagccaaggatgacttgccggagtcatattccatgtgatgatgaggctaaatgctttgatcgtgaaaattgagttaaccCGGCAAGTAATCTTTGGCTGCattttgctct	.(((.(..(((((.((((((((((.(((((((((.((...((((.((.(.((((((((((.....))))).))))).)..)).))))..))))))))))).)))))))))).)))))).))).	Chr17	4594138	4594260	-	123	-50.5	43.09	0.95	CGGCAAGTAATCTTTGGCTGC	21	3p	302.287	54.6302	0.01	0.01	408	aly-MIR169a,aly-MIR169b,aly-MIR169c,aly-MIR169d,aly-MIR169e,aly-MIR169f,aly-MIR169g,aly-MIR169h,aly-MIR169i,aly-MIR169j,aly-MIR169k,aly-MIR169l,aly-MIR169m,aly-MIR169n,aof-MIR169a,aof-MIR169b,aof-MIR169c,aqc-MIR169a,aqc-MIR169b,aqc-MIR169c,ata-MIR169a,ata-MIR169b,ata-MIR169c,ata-MIR169d,ata-MIR169e,ata-MIR169f,ata-MIR169g,ata-MIR169h,ata-MIR169i,ata-MIR169j,ath-MIR169a,ath-MIR169b,ath-MIR169c,ath…
N-gma-miR171a	gttcaacgggATATTGGTCCGGTTCAATAAGaaagcaatgctcaaaatgtttttgggtcctgttttttcattgagccgtgccaatatcacgaaccac	......((.(((((((((.(((((((((.((((((((..((((((((...))))))))..)))))))).))))))))).))))))))).))......	Chr12	8478656	8478752	+	97	-41.6	42.27	1.01	ATATTGGTCCGGTTCAATAAG	21	5p	34.6727	34.91	0.01	0.01	267	aly-MIR171a,aly-MIR171b,aly-MIR171c,aof-MIR171a,aof-MIR171b,aof-MIR171c,aqc-MIR171a,aqc-MIR171b,aqc-MIR171c,aqc-MIR171d,aqc-MIR171e,aqc-MIR171f,ata-MIR171a,ata-MIR171b,ata-MIR171c,ata-MIR171d,ath-MIR171a,ath-MIR171b,ath-MIR171c,atr-MIR171a,atr-MIR171b,atr-MIR171c,bdi-MIR171a,bdi-MIR171b,bdi-MIR171c,bdi-MIR171d,bdi-MIR171e,bdi-MIR171f,bna-MIR171a,bna-MIR171b,bna-MIR171c,bna-MIR171d,bna-MIR171e,bna…
N-gma-miR171b	gttcaacgggATATTGGTCCGGTTCAATAAGaaagcaatgctcaaaatgttattgggtcctgttttttcattgagccgtgccaatatcacgaaacac	......((.(((((((((.(((((((((.((((((((..((((((.......))))))..)))))))).))))))))).))))))))).))......	Chr06	49521166	49521262	-	97	-40	41.24	1	ATATTGGTCCGGTTCAATAAG	21	5p	34.6727	34.91	0.01	0.01	267	aly-MIR171a,aly-MIR171b,aly-MIR171c,aof-MIR171a,aof-MIR171b,aof-MIR171c,aqc-MIR171a,aqc-MIR171b,aqc-MIR171c,aqc-MIR171d,aqc-MIR171e,aqc-MIR171f,ata-MIR171a,ata-MIR171b,ata-MIR171c,ata-MIR171d,ath-MIR171a,ath-MIR171b,ath-MIR171c,atr-MIR171a,atr-MIR171b,atr-MIR171c,bdi-MIR171a,bdi-MIR171b,bdi-MIR171c,bdi-MIR171d,bdi-MIR171e,bdi-MIR171f,bna-MIR171a,bna-MIR171b,bna-MIR171c,bna-MIR171d,bna-MIR171e,bna…
N-gma-miR172a	gattgcagatGGAGCATCATCAAGATTCACAagcttcaggggttttttgtttggggtggtcccttattgctcccaaatgaattaagccctttgatatgggaatcttgatgatgctgcagcagcaata	.(((((...((.((((((((((((((((.((....(((((((((((((((((((((((((.....))))).))))))))))..)))))).))))..)).)))))))))))))))).))...))))).	Chr14	5659831	5659957	+	127	-57.7	43.31	1.05	GGAGCATCATCAAGATTCACA	21	5p	8.3019	3.7308	0.01	0.01	178	aau-MIR172,aly-MIR172a,aly-MIR172b,aly-MIR172c,aly-MIR172d,aly-MIR172e,aly-MIR172f,aof-MIR172,aqc-MIR172a,aqc-MIR172b,ata-MIR172a,ata-MIR172b,ata-MIR172c,ath-MIR172a,ath-MIR172b,ath-MIR172c,ath-MIR172d,ath-MIR172e,atr-MIR172,bdi-MIR172a,bdi-MIR172b,bdi-MIR172d,bna-MIR172a,bna-MIR172b,bna-MIR172c,bna-MIR172d,bol-MIR172a,bol-MIR172b,bra-MIR172a,bra-MIR172b,bra-MIR172c,bra-MIR172d,cas-MIR172a,cas-MI…
N-gma-miR172b	gtttgccggtGGAGCATCATCAAGATTCACAagctttagggggcattaatttgtttgaggtggtcccttattgatccaaaccaattagcccttttgctatgggaatcttgatgatgctgcagcagcaata	..((((.(.((.((((((((((((((((.(((((...(((((((..(((((.(((((.(((.(........).)))))))).)))))))))))).))).)).)))))))))))))))).)).).))))..	Chr11	31482561	31482690	-	130	-58.2	43.85	1.02	GGAGCATCATCAAGATTCACA	21	5p	8.3019	3.7308	0.01	0.01	178	aau-MIR172,aly-MIR172a,aly-MIR172b,aly-MIR172c,aly-MIR172d,aly-MIR172e,aly-MIR172f,aof-MIR172,aqc-MIR172a,aqc-MIR172b,ata-MIR172a,ata-MIR172b,ata-MIR172c,ath-MIR172a,ath-MIR172b,ath-MIR172c,ath-MIR172d,ath-MIR172e,atr-MIR172,bdi-MIR172a,bdi-MIR172b,bdi-MIR172d,bna-MIR172a,bna-MIR172b,bna-MIR172c,bna-MIR172d,bol-MIR172a,bol-MIR172b,bra-MIR172a,bra-MIR172b,bra-MIR172c,bra-MIR172d,cas-MIR172a,cas-MI…
N-gma-miR172c	gtttgccggtGGAGCATCATCAAGATTCACAagctttaggggcattaatttgtttgaggtggttccttattgctccaaaaccaattagcccttttgctatgggaatcttgatgatgctgcagcagcaata	..((((.(.((.((((((((((((((((.(((((...((((((..(((((.((((..((.(((........))))).)))).)))))))))))..))).)).)))))))))))))))).)).).))))..	Chr18	2979194	2979323	+	130	-56.4	43.08	1.01	GGAGCATCATCAAGATTCACA	21	5p	8.3019	3.7308	0.01	0.01	178	aau-MIR172,aly-MIR172a,aly-MIR172b,aly-MIR172c,aly-MIR172d,aly-MIR172e,aly-MIR172f,aof-MIR172,aqc-MIR172a,aqc-MIR172b,ata-MIR172a,ata-MIR172b,ata-MIR172c,ath-MIR172a,ath-MIR172b,ath-MIR172c,ath-MIR172d,ath-MIR172e,atr-MIR172,bdi-MIR172a,bdi-MIR172b,bdi-MIR172d,bna-MIR172a,bna-MIR172b,bna-MIR172c,bna-MIR172d,bol-MIR172a,bol-MIR172b,bra-MIR172a,bra-MIR172b,bra-MIR172c,bra-MIR172d,cas-MIR172a,cas-MI…
N-gma-miR1879	tttagtttccTTTGGTTTAGTGATGACGTGaccgatagagtatcatagtatcacgtcaaatcactaatatgtcattgaaggtgatgacgtgataataatgtgttcgtaagaaggtgtgaagatgtgacactctatcagtcacgtcatcggtcaatgaaagatgactaaag	(((((((..((((.(((.(.((((((((((((.((((((((.(((((.((((((((((..(((((..............)))))))))))))))......(.(((....))).)........))))).)))))))).)))))))))))).).))).))))..))))))).	Chr07	20677567	20677736	-	170	-66.2	37.65	1.03	TTTGGTTTAGTGATGACGTG	20	5p	0.01	0.01	8.0148	0.01	1	osa-MIR1879
N-gma-miR2089	tgttggattttatggaagtggagggataggtaaaacaactacttctgtaaaagtaattgttatagttagttgttgtttTACCTATTCCACCAATTCCATctatcccttc	....((((...((((((.(((.(((((((((((((((((.(((.((((((.........))))))..))).))))))))))))))))).))).))))))..))))....	Chr02	6675715	6675823	+	109	-45.5	33.94	1.23	TACCTATTCCACCAATTCCAT	21	3p	2.6859	1.5989	0.01	0.01	1	mtr-MIR2089
N-gma-miR319	gcagaaatggGAGTTCCTTGCAGCCCAAAGCttcaaggatgaaattcttcctgcggttttggactgaagggagctcctacttcttc	..((((.((((((((((((.(((.((((((((.((.(((.((...)).))))).)))))))).))).)))))))))))).))))..	Chr06	22790086	22790171	+	86	-41.6	48.84	0.99	GAGTTCCTTGCAGCCCAAAGC	21	5p	35.6494	23.984	0.01	0.01	136	aau-MIR319,aly-MIR319a,aly-MIR319b,aly-MIR319c,aly-MIR319d,amg-MIR319,aof-MIR319a,aof-MIR319b,aqc-MIR319,ata-MIR319,ath-MIR319a,ath-MIR319b,ath-MIR319c,atr-MIR319a,atr-MIR319b,atr-MIR319c,atr-MIR319d,atr-MIR319e,bdi-MIR319a,bdi-MIR319b,bra-MIR319,cas-MIR319a,cas-MIR319b,cas-MIR319c,cca-MIR319,cme-MIR319a,cme-MIR319b,cme-MIR319c,cme-MIR319d,cpa-MIR319,ctr-MIR319,fve-MIR319,gma-MIR319a,gma-MIR319b,…
N-gma-miR395-5p	gtgtcacctagtgTTCCCTCGAACACTTCAAcgaggaaagcagttttgaaattatataccttcgtttctcctctctgaagtgtttgggggaacccctggtagca	.(((.(((..(.((((((((((((((((((..(((((((((......................)))).)))))..)))))))))))))))))).)..))).)))	Chr18	16062484	16062587	-	104	-44.1	46.15	0.92	TTCCCTCGAACACTTCAA	18	5p	0.01	0.01	0.01	0.9946	254	aly-MIR395b,aly-MIR395c,aly-MIR395d,aly-MIR395e,aly-MIR395f,aly-MIR395g,aly-MIR395h,aly-MIR395i,aof-MIR395a,aof-MIR395b,aqc-MIR395a,aqc-MIR395b,ata-MIR395a,ata-MIR395b,ata-MIR395c,ata-MIR395d,ata-MIR395e,ata-MIR395f,ath-MIR395a,ath-MIR395b,ath-MIR395c,ath-MIR395d,ath-MIR395e,ath-MIR395f,atr-MIR395,bdi-MIR395a,bdi-MIR395b,bdi-MIR395c,bdi-MIR395d,bdi-MIR395e,bdi-MIR395f,bdi-MIR395g,bdi-MIR395h,bdi-…
N-gma-miR395-3p	gtgtcacctagtgttccctcgaacacttcaacgaggaaagcagttttgaaattatataccttcgtttctcctcTCTGAAGTGTTTGGGGGAACCcctggtagca	.(((.(((..(.((((((((((((((((((..(((((((((......................)))).)))))..)))))))))))))))))).)..))).)))	Chr18	16062484	16062587	-	104	-44.1	46.15	0.92	TCTGAAGTGTTTGGGGGAACC	21	3p	12.4529	11.459	234.566	568.918	254	aly-MIR395b,aly-MIR395c,aly-MIR395d,aly-MIR395e,aly-MIR395f,aly-MIR395g,aly-MIR395h,aly-MIR395i,aof-MIR395a,aof-MIR395b,aqc-MIR395a,aqc-MIR395b,ata-MIR395a,ata-MIR395b,ata-MIR395c,ata-MIR395d,ata-MIR395e,ata-MIR395f,ath-MIR395a,ath-MIR395b,ath-MIR395c,ath-MIR395d,ath-MIR395e,ath-MIR395f,atr-MIR395,bdi-MIR395a,bdi-MIR395b,bdi-MIR395c,bdi-MIR395d,bdi-MIR395e,bdi-MIR395f,bdi-MIR395g,bdi-MIR395h,bdi-…
N-gma-miR398	tatctcagagGAGTGGATCTGAGAACACAAGGctggtttgcactgctatattatgatcgattggtataaggtgaatttactttgtgttctcaggtcacccctttgagcca	...((((((((.(((.((((((((((((((((..(((((((.((..(((((((........))))))))))))))))..))))))))))))))))))).))))))))...	Chr02	11081008	11081117	-	110	-49.5	42.73	1.05	GAGTGGATCTGAGAACACAAGG	22	5p	34.6727	30.3797	0.01	0.01	72	ahy-MIR398,aly-MIR398a,aly-MIR398b,aly-MIR398c,aof-MIR398,aqc-MIR398a,aqc-MIR398b,ata-MIR398f,ata-MIR398g,ath-MIR398a,ath-MIR398b,ath-MIR398c,atr-MIR398,bdi-MIR398a,bdi-MIR398b,bol-MIR398a,bra-MIR398,cas-MIR398a,cas-MIR398b,cca-MIR398,cme-MIR398a,cme-MIR398b,cpa-MIR398,csi-MIR398a,csi-MIR398b,ghr-MIR398,gma-MIR398a,gma-MIR398b,gma-MIR398c,gma-MIR398d,gra-MIR398,hbr-MIR398,lja-MIR398,lus-MIR398a,l…
N-gma-miR399a	atcagcaataGGGCTCCTCTCTCCTGGCATGcagacagacattattttggtagttacctaccaaaagttggtattaacaacatgccaagggagagttgccctgtggctgct	..((((.(((((((..(((((((.(((((((.......((....(((((((((....)))))))))....))........))))))).)))))))..))))))).))))..	Chr20	39360908	39361018	-	111	-54.2	46.85	1.04	GGGCTCCTCTCTCCTGGCATG	21	5p	0.2442	2.9314	0.01	0.01	231	aly-MIR399a,aly-MIR399b,aly-MIR399c,aly-MIR399d,aly-MIR399e,aly-MIR399f,aly-MIR399g,aly-MIR399h,aly-MIR399i,aof-MIR399a,aof-MIR399b,aof-MIR399c,aqc-MIR399,ata-MIR399a,ata-MIR399b,ath-MIR399a,ath-MIR399b,ath-MIR399c,ath-MIR399d,ath-MIR399e,ath-MIR399f,bdi-MIR399a,bdi-MIR399b,bdi-MIR399c,bdi-MIR399d,bna-MIR399a,bna-MIR399b,bna-MIR399c,cas-MIR399a,cas-MIR399b,cca-MIR399,cme-MIR399a,cme-MIR399b,cme-M…
N-gma-miR399b	atcagcaataGGGCTCCTCTCTCCTGGCATGtaaactgtcattattttggtagtttcctaccaaaagttagtattagcaacatgccaagggagagttgccctttggctgct	..((((...(((((..(((((((.((((((((...(((..(((((((((((((....)))))))))..))))..)))..)))))))).)))))))..)))))...))))..	Chr10	46849030	46849140	+	111	-52.5	44.14	1.07	GGGCTCCTCTCTCCTGGCATG	21	5p	0.2442	2.9314	0.01	0.01	231	aly-MIR399a,aly-MIR399b,aly-MIR399c,aly-MIR399d,aly-MIR399e,aly-MIR399f,aly-MIR399g,aly-MIR399h,aly-MIR399i,aof-MIR399a,aof-MIR399b,aof-MIR399c,aqc-MIR399,ata-MIR399a,ata-MIR399b,ath-MIR399a,ath-MIR399b,ath-MIR399c,ath-MIR399d,ath-MIR399e,ath-MIR399f,bdi-MIR399a,bdi-MIR399b,bdi-MIR399c,bdi-MIR399d,bna-MIR399a,bna-MIR399b,bna-MIR399c,cas-MIR399a,cas-MIR399b,cca-MIR399,cme-MIR399a,cme-MIR399b,cme-M…
N-gma-miR4345	ggttaggaagTTAAGACGGAACTTACAAAGATtgttcaagacagatatttgagaattcgtgttcataagaaagatgactatgatcgctttatagatgatgtatattgtcatgtcatttttgtataggtattcattgatttcaagtatatattttgtcatttcaagtatatatattaatgtatacacaaagagaataacaaaatgtatacttgaaatggatgaatacttatacaaaaatgacatgacaatatacatcacctacaaagtgatcatagttatctttctcgtaaatacggatccacaaatatatatcttgaacaatctttgtaagtttcgtcttagcttcttagcca	(((((((((((((((((((((((((((((((((((((((((...(((((((.(.(((((((((.((.(((((((((((((((((((((((.(((.((((((((((((((((((((((((((((((((((((((((.((((((((((((((((((((..((((..((((((((....)))))))).....))))...)))))))))))))))))))).)))))))))))))))))))))))))))))))))))))))).))).))))))))))))))))))))))).)).))))))))).).)))))))...))))))))))))))))))))))))))))))))))))))))).	Chr14	48701550	48701902	-	353	-208.6	28.61	2.07	TTAAGACGGAACTTACAAAGAT	22	5p	93.7627	38.1079	73.2017	92.4989	1	gma-MIR4345
N-gma-miR4347a	cctgatctgtAAGCATCTTCCGGATCAAGTTGatccggaaaatgcgtacggatcaagtgatgcgtaagctactaacaaatagtttacggatcaacttgatccgtaagcatcttctggaccaacttgatccggaacatgcttacagatcaggt	((((((((((((((((.(((((((((((((((.(((((((.((((.(((((((((((((((.(((((((((........))))))))).))).)))))))))))).)))).))))))).))))))))))))))).)))))))))))))))).	Chr20	29564163	29564314	-	152	-106.8	44.08	1.59	AAGCATCTTCCGGATCAAGTTG	22	5p	0.01	0.01	111.138	83.5474	1	gma-MIR4347
N-gma-miR4347b	cctgatccgtAAGCATCTTCCGGATCAAGTTGatctggaaaatgcttacggatcaagtgatccgtaagctactaacaaatagtttacggatcaactagatccgtaagcatcttctggatcaacttgatccggaacatgcttacggatcaggt	((((((((((((((((.(((((((((((((((((((((((.(((((((((((((.((((((((((((((((........))))))))))))).))).))))))))))))).))))))))))))))))))))))).)))))))))))))))).	Chr20	11928483	11928634	+	152	-114.4	43.42	1.73	AAGCATCTTCCGGATCAAGTTG	22	5p	0.01	0.01	111.138	83.5474	1	gma-MIR4347
N-gma-miR4347c	cctgatccgtAAGCATCTTCCGGATCAAGTTGatccggaaaatgcttacggatcaagtgatccgtaagctactaacaaatagtttacggatcaacttgatccgtaagcatcttctggatcaaattgatccggaacatgcttacggatcaggt	((((((((((((((((.(((((((((((.(((((((((((.((((((((((((((((((((((((((((((........))))))))))))).))))))))))))))))).))))))))))).))))))))))).)))))))))))))))).	Chr01	46762951	46763102	-	152	-115.3	43.42	1.75	AAGCATCTTCCGGATCAAGTTG	22	5p	0.01	0.01	111.138	83.5474	1	gma-MIR4347
N-gma-miR4348a	accaatgtaagacaattcacctgcagcgaaagctcactctcatgtaagggttgacaacaatgtgatggaaagtagtggttaattaaactcaagataatagaagactatgtgtcaaacttgcaagatgatattattatgatagttggaagcattcagaatagcaagatcaatatgtgagagtatccaacacctaatattatcatcttgtaagtttgatacatagtttttcattatttttttagtttgactactaatttctatggcattaccaaataactcgtgtgtgagtgagcTTTCGGTGTCGGTGAATTGCCctacattgct	..(((((((.(.(((((((((.(((.(((((((((((((.(((....((((((.....(((((.(((((((.(((((((((((((((...((((((((.(((((((((((((((((((((((((((((((.(((((.(...((((((.((.((((..(((..........))).)))).)).)))))).).))))).))))))))))))))))))))))))))))))).))))))))))))).)))))))))).))))))).)))))......))))))..))).))))))))))))).))).))))))))).).)))))))..	Chr01	6848789	6849112	+	324	-146.8	34.57	1.31	TTTCGGTGTCGGTGAATTGCC	21	3p	158.225	162.558	0.01	0.01	4	gma-MIR4348a,gma-MIR4348b,gma-MIR4348c,gma-MIR4348d
N-gma-miR4348b	accaatgtatggtgattcaccggcaccaaaagctcactttcgtgtaaaggtgatggaaatgtcagaaattaaactagagattaaactcaaaagataatagaagcttatatatgtgttaaacttgcaagatgacattattatgatagttgtagaaacatttagaatagcaagaccagtatgtgagagtattcaacatcgtaatattatcatcttgtaagtttaacacataattttttattatcttgagtttaaatcgtaatttctatgatattatcatcacttgtgtatgagtgagcTTTCGGTGTCGGTGAATTGCCctacattaat	...((((((.(((((((((((((((((.(((((((((..(((((((.(((((((((.((((((((((((((.....((..(((((((((..((((((((((((...((.(((((((((((((((((((((((...(((((((((.((((.....((.((((.(...((.......)).).)))).))...)))))))))))))...)))))))))))))))))))))))))))))))))))))))))))))).)).)))))))..))))))).))))))))).)))))))))))))))).))))))))))))))))).))))))...	Chr02	10880236	10880562	+	327	-135.8	31.19	1.33	TTTCGGTGTCGGTGAATTGCC	21	3p	158.225	162.558	0.01	0.01	4	gma-MIR4348a,gma-MIR4348b,gma-MIR4348c,gma-MIR4348d
N-gma-miR4374a	gtcttagaaaaccaggctttaaagacgatgctgacgtcacgaccgtctttgaaggttgactttctaagacgttgtcgacattagcaccgtctttgaagcttggctttctaagacagtcgtgatgtcagcaccgtcttagaagcctgactttctaagacgttcgtgatgtCAACACCGTCTTTGAAGCCTGGctttctaaga	.(((((((((.((((((((((((((((.((.(((((((((((.((((((.(((((((...(((((((((((.(((.(((((((..((.(((((.(((((...)))))..))))).))..))))))).))).)))))))))))...))))))).)))))).))))))))))).)).)))))))))))))))).)))))))))	Chr09	35695160	35695360	-	201	-113.6	45.77	1.23	CAACACCGTCTTTGAAGCCTGG	22	3p	48.5906	18.1212	0.01	0.01	3	gma-MIR4374a,gma-MIR4374b,gma-MIR4374c
N-gma-miR4374b	gtcttagaaagccaggcttcaaagacgttgttgacatcacgaacgtcttagaaagtcaggcttctaagacagtgctgacgtcgacaacgtcttagaaagccaaccttcaaagacagccgtgacgtCAACACCGTCTTTGAAGCCTGGttttctaaga	.((((((((((((((((((((((((((.(((((((.(((((...(((((.(((.((..((((((((((((..((.((....)).))..))))))).))))).)).))).)))))...))))).))))))).))))))))))))))))))))))))))	Chr01	42014303	42014459	-	157	-88.6	46.5	1.21	CAACACCGTCTTTGAAGCCTGG	22	3p	48.5906	18.1212	0.01	0.01	3	gma-MIR4374a,gma-MIR4374b,gma-MIR4374c
N-gma-miR4401	agtgagcaacTTTTAAAGATGTTGCTGAGGTaagcaccatcttaaaatgcttcctttcaaaggcgttgctgacaccatttaagacgtgcttacctcaacaacatcttaaaatgtttactt	((((((((..((((((.(((((((.((((((((((((..(((((((((((((........))))))...........))))))).)))))))))))).))))))))))))))))))))).	Chr11	12181996	12182115	-	120	-48.1	37.5	1.07	TTTTAAAGATGTTGCTGAGGT	21	5p	2.9301	5.0633	0.01	0.01	2	gma-MIR4401a,gma-MIR4401b
N-gma-miR4405	cgacgcacatTCTAAGACGGTTATTTGGGATCagcttagaatgtgacgtggtgacaaacttataattaggatacttgaaaattgctttttacaatgcacattctaagacggttattaataattgtcttagaatttgcttgg	(((.(((.(((((((((((((((((...((((..(((((((((((.(((.((((.............((....)).............)))).))))))))))))))..))))...))))))))))))))))).)))))).	Chr07	87091	87231	-	141	-48.7	34.75	0.99	TCTAAGACGGTTATTTGGGATC	22	5p	4.3951	3.7308	4.2746	32.8222	1	gma-MIR4405
N-gma-miR477	ttgattgttcACTCTCCCTCAAGGGCTTCTCgctttaacatccaagaacaagactagaggcccttggggaggagtaaataagctg	....(((((.(((((.((((((((((((((.((((...(......)...))).).)))))))))))))).))))).)))))....	Chr08	1774706	1774790	+	85	-34.5	47.06	0.86	ACTCTCCCTCAAGGGCTTCTC	21	5p	12.697	5.8627	0.01	0.01	59	aof-MIR477a,aof-MIR477b,aqc-MIR477a,aqc-MIR477b,aqc-MIR477c,aqc-MIR477d,aqc-MIR477e,aqc-MIR477f,aqc-MIR477g,atr-MIR477,cme-MIR477a,cme-MIR477b,cpa-MIR477,csi-MIR477a,csi-MIR477b,csi-MIR477c,csi-MIR477d,csi-MIR477e,fve-MIR477a,fve-MIR477b,gra-MIR477,lja-MIR477,mdm-MIR477a,mdm-MIR477b,mes-MIR477a,mes-MIR477b,mes-MIR477c,mes-MIR477d,mes-MIR477e,mes-MIR477f,mes-MIR477g,mes-MIR477h,mes-MIR477i,mes-MIR…
N-gma-miR4997	cggggagacaTCGCGGCAGAAGAAATCCTGATcgtcaagcgcgaagatgaggtcgaccatgtgacacattctcacgtcatcacagacatcataatgaatgattttcatgtttatatttaaattagttgttatatgtttgtcatttgaacttgacacttaattggttcaaatttatacttacatacaacaaatttaaacagagacatgaaaatcattcattatgatatccgtgatgacgtgaggatatgtcacatggtcgatcccatcttcgcgcctgacgatcagaatttattctgctgcgatgtctccccgc	(((((((((((((((((((((.((((.((((((((((.(((((((((((.((((((((((((((((.((((((((((((((((.((.(((((((((((((((((((((((((...((((((((.(((((...((((..((.(((((((((............)))))))))....))..))))))))).))))))))...))))))))))))))))))))))))).)).)))))))))))))))).)))))))))))))))).))))))))))).)))))))))).)))).))))))))))))))))))))).	Chr16	28891151	28891463	-	313	-199.5	39.3	1.62	TCGCGGCAGAAGAAATCCTGAT	22	5p	0.4883	4.7968	0.01	0.01	2	gma-MIR4997,gma-MIR4997b
N-gma-miR5043	ggcatcatggTGTCCCCTTCTATGCACCATCttgaggaagggtggtgcagagaaggggacaccaagatgccg	((((((.((((((((((((((.(((((((((((.....))))))))))).)))))))))))))).)))))).	Chr20	46971151	46971222	-	72	-58.8	56.94	1.43	TGTCCCCTTCTATGCACCATC	21	5p	3.4184	2.9314	0.01	0.01	1	gma-MIR5043
N-gma-miR5281a	aataaatggcactacctctgctcctatttttataagaaacaagttatatagtgtaaaatacactacatcttgtttcttATAAATAGGACCAGAGGTAGTattaattatg	.((((.(((.((((((((((.(((((((..(((((((((((((.....(((((((...)))))))...)))))))))))))))))))).)))))))))).))).)))).	Chr10	889192	889300	+	109	-47.1	28.44	1.52	ATAAATAGGACCAGAGGTAGT	21	3p	5.1276	1.8654	0.01	0.01	8	bdi-MIR5281a,bdi-MIR5281b,mtr-MIR5281a,mtr-MIR5281b,mtr-MIR5281c,mtr-MIR5281d,mtr-MIR5281e,mtr-MIR5281f
N-gma-miR5281b	ttactataatactacctatggtcctatttataagaaacaagttgtagtgtATAAATAGGACCAGAGGTAGTaataaagtac	.((((.((.((((((((.((((((((((((((....(((...)))....)))))))))))))).)))))))).)).)))).	Chr13	38895079	38895159	+	81	-34.6	29.63	1.44	ATAAATAGGACCAGAGGTAGT	21	3p	5.1276	1.8654	0.01	0.01	8	bdi-MIR5281a,bdi-MIR5281b,mtr-MIR5281a,mtr-MIR5281b,mtr-MIR5281c,mtr-MIR5281d,mtr-MIR5281e,mtr-MIR5281f
N-gma-miR5281c	aaatacaaatattacctatgttcctatttataagaaacaaattgtagtgtaaaatatataacaaattttttcttATAAATAGGACCAGAGGTAGTattagaaaac	.......((((((((((.((.((((((((((((((((.((.((((.(((((...))))).)))).)).)))))))))))))))).)).)))))))))).......	Chr20	40915006	40915110	-	105	-36	21.9	1.57	ATAAATAGGACCAGAGGTAGT	21	3p	5.1276	1.8654	0.01	0.01	8	bdi-MIR5281a,bdi-MIR5281b,mtr-MIR5281a,mtr-MIR5281b,mtr-MIR5281c,mtr-MIR5281d,mtr-MIR5281e,mtr-MIR5281f
N-gma-miR530	tgcctttatcTGCATTTGCACCTGCGCTTTGcttggtttctcaagagcaagtgattatatgtgggagtagagtgaccaagcacaaggtgcaggtgcatctgcagctgaatgcc	.((.((((.(((((..((((((((((((((((((((((.(((....(((.((....)).))).......))).)))))))))..)))))))))))))..))))).)))).)).	Chr12	33657368	33657480	+	113	-52.8	48.67	0.96	TGCATTTGCACCTGCGCTTTG	21	5p	15.1388	3.9973	0.01	14.9192	34	aqc-MIR530,bdi-MIR530a,bdi-MIR530b,cme-MIR530a,cme-MIR530b,csi-MIR530a,csi-MIR530b,eun-MIR530,fve-MIR530,gma-MIR530a,gma-MIR530b,gma-MIR530c,gma-MIR530d,gma-MIR530e,gra-MIR530a,gra-MIR530b,htu-MIR530,lus-MIR530a,lus-MIR530b,mdm-MIR530a,mdm-MIR530b,mdm-MIR530c,mes-MIR530a,mes-MIR530b,mtr-MIR530,osa-MIR530,ppe-MIR530,ptc-MIR530a,ptc-MIR530b,sly-MIR530,stu-MIR530,tae-MIR530,tcc-MIR530a,tcc-MIR530b
N-gma-miR5769	aatagtaaccAATGAGGGAAATGAAGATGACgacgaccaagtgatcatcgaacttgtatttagcaaattgattactatagaagtacttgtggagctcttgtgcaactctcctttccatcttggggcagtttctcagaatcaatattcttatgatgggaatctgaattcacagtttttgtaactgcaaaaacttgtgaggtttgatagctccacaagtaaatctatagtaattaatttgctaaatacaatttcgatgatcacttggtggcatcgtcttcatttccctcattggttactattt	((((((((((((((((((((((((((((((.(.(.(((((((((((((((((.((((((((((((((((((((((((((((..(((((((((((((.(((.((((((((((..........)))).))))..(((((.((.....((....))...)).))))).((((((((((((((....)))))))).)))))))).))).)))))))))))))..)))))))))))))))))))))))))))).))))))))))))))))).)).)))))))))))))))))))))))))))))).	Chr16	2942293	2942593	+	301	-168.9	35.88	1.56	AATGAGGGAAATGAAGATGAC	21	5p	6.8369	5.3298	0.01	0.01	1	gma-MIR5369
N-gma-miR9724	agtcttacatcggttagagatagtgtcaaaatagaatatataagtgaaagacaatcctcacctcaaaagctagctcatagggggagggttgtccccacttatatattcTATCTTGGCACTATCTCTAACCgatgtagaac	.((.(((((((((((((((((((((((((.((((((((((((((((...((((((((((.((((...............))))))))))))))..)))))))))))))))).))))))))))))))))))))))))).))	Chr13	143813	143952	+	140	-82.5	39.29	1.5	TATCTTGGCACTATCTCTAACC	22	3p	51.2765	45.0366	0.01	0.01	2	gma-MIR9724,gma-MIR9724b
N-gma-miR9746a	ctatggttatctaattgaaattcaaacacttttcttcatggatttaaggtgttccattcaaacacaccttaaagccacatagAAAAGTGCTTGAATCTCAATTGGataaccgtaa	.(((((((((((((((((.((((((.(((((((((...(((.((((((((((...........)))))))))).)))...))))))))).)))))).))))))))))))))))).	Chr03	2894485	2894599	-	115	-54.7	33.04	1.44	AAAAGTGCTTGAATCTCAATTGG	23	3p	0.01	0.01	6.4118	0.01	9	gma-MIR9746a,gma-MIR9746b,gma-MIR9746c,gma-MIR9746d,gma-MIR9746e,gma-MIR9746f,gma-MIR9746g,gma-MIR9746h,gma-MIR9746i
N-gma-miR9746b	ctatggttatctaattgagattcaaacacttttcttcatggatttaaggtgttccattcaaacacaccttaaaactacatagAAAAGTGCTTGAATCTCAATTGGataaccgtaa	.((((((((((((((((((((((((.(((((((((...(((.((((((((((...........)))))))))).)))...))))))))).)))))))))))))))))))))))).	Chr03	2902021	2902135	-	115	-58.8	32.17	1.59	AAAAGTGCTTGAATCTCAATTGG	23	3p	0.01	0.01	6.4118	0.01	9	gma-MIR9746a,gma-MIR9746b,gma-MIR9746c,gma-MIR9746d,gma-MIR9746e,gma-MIR9746f,gma-MIR9746g,gma-MIR9746h,gma-MIR9746i
N-gma-miR10193a	catcggttttTCTGAAACCGATGTTAACTACTcgatattaacatcggttatttaaataactgatgttactatggagtagttaacatcggtttcagaaaaaccgatgt	(((((((((((((((((((((((((((((((((.(((.(((((((((((((....))))))))))))).))).))))))))))))))))))))))))))))))))).	Chr13	477294	477400	+	107	-75.7	33.64	2.1	TCTGAAACCGATGTTAACTACT	22	5p	2.4417	1.066	0.01	0.01	6	gma-MIR10193a,gma-MIR10193b,gma-MIR10193c,gma-MIR10193d,gma-MIR10193e,gma-MIR10193f
N-gma-miR10193b	catcggttttTCTGAAACCGATGTTAACTACTccatagtaacatcagttatttaaataaccgatgttaatatcgagtagttaacatcggtttcagaaaaaccgatgt	(((((((((((((((((((((((((((((((((.(((.(((((((.(((((....))))).))))))).))).))))))))))))))))))))))))))))))))).	Chr13	477293	477399	-	107	-69.1	33.64	1.92	TCTGAAACCGATGTTAACTACT	22	5p	2.4417	1.066	0.01	0.01	6	gma-MIR10193a,gma-MIR10193b,gma-MIR10193c,gma-MIR10193d,gma-MIR10193e,gma-MIR10193f
N-gma-miR10193c	catcggttttTCTGAAACCGATGTTAACTACTccatagtaacatcggttattaaaataaccgatgttaatatcgactagttaacatcggtttcggtaaaaccgatgt	((((((((((.(((((((((((((((((((.((.(((.(((((((((((((....))))))))))))).))).)).))))))))))))))))))).)))))))))).	Chr19	7566167	7566273	+	107	-63.9	35.51	1.68	TCTGAAACCGATGTTAACTACT	22	5p	2.4417	1.066	0.01	0.01	6	gma-MIR10193a,gma-MIR10193b,gma-MIR10193c,gma-MIR10193d,gma-MIR10193e,gma-MIR10193f
N-gma-miR10193d	catcggttttTCTGAAACCGATGTTAACTACTccatagtaacatcggttattaaaataaccgatgttaatatcgactagttaacatcggtttcggtaaaaccgatgt	((((((((((.(((((((((((((((((((.((.(((.(((((((((((((....))))))))))))).))).)).))))))))))))))))))).)))))))))).	Chr19	7654532	7654638	+	107	-63.9	35.51	1.68	TCTGAAACCGATGTTAACTACT	22	5p	2.4417	1.066	0.01	0.01	6	gma-MIR10193a,gma-MIR10193b,gma-MIR10193c,gma-MIR10193d,gma-MIR10193e,gma-MIR10193f
N-gma-miR10193e	catcagttttTCTGAAACCGATGTTAACTACTcgatattaacaaccgatgttagtatcgagttgttaacatcggtttgggaaaaatcgatgt	((((.((((((((.((((((((((((((.((((((((((((((.....)))))))))))))).)))))))))))))).)))))))).)))).	Chr16	22348358	22348449	+	92	-54.3	35.87	1.65	TCTGAAACCGATGTTAACTACT	22	5p	2.4417	1.066	0.01	0.01	6	gma-MIR10193a,gma-MIR10193b,gma-MIR10193c,gma-MIR10193d,gma-MIR10193e,gma-MIR10193f
N-gma-miR10434	gcgtcgtccaggtattagatgcatactcagtggatttaattacttagtttgtttttctgttatcacattattactataagtgtgaattcagcatttaattaattgattaattaagtCTACTGATTATATATCTGATACCaggagtttga	.((...(((.(((((((((((.(((.((((((((((((((((.((((((.(((...(((...(((((((.........)))))))...))).....))).)))))).)))))))))))))))).))).))))))))))).)))...)).	Chr15	12973932	12974080	+	149	-51	29.53	1.16	CTACTGATTATATATCTGATACC	23	3p	4.151	3.9973	0.01	0.01	1	gma-MIR10434
N-gma-miR10440	tttatgttatatatctgaagtattgtcccaatgatcattaaagtataatggtcaaattgtgctctttggttaacaaagtctttcttgtgtaagaatttaatgttacaaggagttgttagataaccttaacaagttatttaacactaaactttgacagagaaaagattatgttcaccaaagaaacaagcttgtgatgtttctgatcttgaacattgtctttaccctttgatgatcattggtgtttctgatcttgaacattgtctttaccctttgatgatcaTTGGGACAATACTTTAGATATataacaaaaa	....(((((((((((((((((((((((((((((((((((((((..(((.((.(((.((((..((((((((.((((.(((((((.((.(((.(((.((((.(((((....((.(((((((......))))))).))...))))).)))).))).))).)).))))))).)))).)))))))).))))..))).(((((((..((((..((((((((((.(((.....))).)))....)))))))..))))..))))))).)).)))..)))))))))))))))))))))))))))))))))))))))....	Chr18	48514065	48514375	+	311	-113.2	29.9	1.22	TTGGGACAATACTTTAGATAT	21	3p	2460.29	3714.32	0.01	0.01	1	gma-MIR10440
N-gma-miR10442	tgctccgctcGCTACATGCTGCACTTGGATCctcactaagtgaagaatcactccatttagagcatgctcgtcttggccgcatgcactgcaagatttctattatgcttgtggagcaaatcactgcatatactgttaaggaaaggagcgatggcaacatatactgttgccagccaatctcaagtcctgcttcacttcagttaggatccatgtgcagcatgtagtgagtggagtag	((((((((((((((((((((((((.((((((((.(((((((((((.....((((((...(((((((...((((((.............))))))......))))))))))))).........(((.....)))..((((...(((...((((((((.....))))))))......)))...)))).)))))))).))).)))))))).)))))))))))))))))))))))).	Chr18	29660556	29660788	+	233	-110.1	46.78	1.01	GCTACATGCTGCACTTGGATC	21	5p	103.774	140.44	0.01	0.01	1	gma-MIR10442
N-gma-miR11149	agtctaaaatattttacattattattctatcatatatcttattatttatgataagattgttgatttttatgataattattttaaaaattatatcaatgataatttaTGATTGAATGATGATGTAAAATTattttatatt	....(((((((((((((((((((((((.((((((.(((((((((....)))))))))...(((((((((.(((....))).)))))))))((((...))))...)))))).)))))))))))))))).)))))))....	Chr06	51142552	51142690	+	139	-34	12.95	1.89	TGATTGAATGATGATGTAAAATT	23	3p	0.4883	2.9314	0.01	0.01	2	lja-MIR11149a,lja-MIR11149b

## Sheet: Table S5
Table S5 Identification of novel miRNAs in flower bud of soybean CMS-based F1 under HT stress
Novel miRNA name	Novel miRNA family	Hairpin sequence	Hairpin structure	Genomic ID	Hairpin start	Hairpin end	Hairpin strand	Hairpin length (nt)	Hairpin energe (kcal/mol/nt)	Hairpin GC	Hairpin MFEI	Mature miRNA sequence	Mature miRNA length (nt)	NF1-NT count	YF1-NT count	NF1-HT count	YF1-HT count	NF1-NT TPM	YF1-NT TPM	NF1-HT TPM	YF1-HT TPM	Mature miRNA arm
novel-miR001	novel-MIR001	taaaattaacAAAAACCACGTTGAGAATTCgagatagatgaacctgaattctcaactggtttttcaaaaaaaaa	..........((((((((.(((((((((((.((..........)))))))))))))))))))))..........	Chr18	45800701	45800774	+	74	-0.304054	28.38	1.07	AAAAACCACGTTGAGAATTC	20	0	0	21	0	0.01	0.01	11.2207	0.01	5p
novel-miR002	novel-MIR002	atgttaacatttggaagttaacatcggtttttatagaaaaccagtgttaatgtataagttaacattgattttttacAAAAACCGATGTGAACTGTCaacattgata	.((((((...((((.((((.((((((((((((.(((((((.((((((((((......)))))))))).))))))).)))))))))))).)))).))))..))))))	Chr06	41044017	41044122	-	106	-0.356604	27.36	1.3	AAAAACCGATGTGAACTGTC	20	0	0	19	4	0.01	0.01	10.1521	3.9784	3p
novel-miR003	novel-MIR003	gtgcttccggAAAACACTTCCGGAAGACCTTcttctggaatgggtctgagtaacttccggaagaagttcttccggaatgtta	............((((.((((((((((.((((((((((((.(...........))))))))))))).)))))))))))))).	Chr02	10401532	10401613	-	82	-0.44878	47.56	0.94	AAAACACTTCCGGAAGACCTT	21	0	0	11	10	0.01	0.01	5.8775	9.9461	5p
novel-miR004	novel-MIR004	tggttttctcAAAACCCGATGTTAGCATACTTacgttaacatcgattcttggaaaaccgatgttaactgattaatgttaacatcggttttccaagaaccgatgttaacatcagttcgttaacatcggattttcagaaaaccga	(((((((((.((((.(((((((((((..(((...((((((((((.((((((((((((((((((((((........)))))))))))))))))))))).))))))))))...)))..))))))))))).)))).))))))))).	Chr03	20221246	20221388	-	143	-0.56993	36.36	1.57	AAAACCCGATGTTAGCATACTT	22	0	0	14	2	0.01	0.01	7.4805	1.9892	5p
novel-miR005	novel-MIR005	tggttttttggaAAAACCGTCTTAGAATCCTCAaaatatttttgttttatttaaaaaaaaatacattctaagacagttatctaaaaaatcgtcttagaatgtttacattgtaagacggttttctcaaaaaattg	.((((((((((.((((((((((((.(((....((((((....))))))..............((((((((((((.(((........))).))))))))))))....))).)))))))))))).)))))))))).	Chr14	32729308	32729441	+	134	-0.304478	24.63	1.24	AAAACCGTCTTAGAATCCTCA	21	0	0	14	6	0.01	0.01	7.4805	5.9677	5p
novel-miR006	novel-MIR006	tttttgcagaAAAACTCTCAAACCTGATCCaatcatgaaagcagtggatcaggtttgagagtttttcttcaatct	...(((.((((((((((((((((((((((((.............)))))))))))))))))))))))).)))...	Chr07	35072243	35072317	-	75	-0.526667	36	1.46	AAAACTCTCAAACCTGATCC	20	0	0	14	0	0.01	0.01	7.4805	0.01	5p
novel-miR007	novel-MIR007	agattgaagaAAAACTCTCAAACCTGATCCACTgctttcatgattggatcaggtttgagagtttttctgcaaaaa	...(((.((((((((((((((((((((((((.............)))))))))))))))))))))))).)))...	Chr07	35072243	35072317	+	75	-0.532	36	1.48	AAAACTCTCAAACCTGATCCACT	23	0	0	27	0	0.01	0.01	14.4266	0.01	5p
novel-miR008	novel-MIR008	ttaggggataAAAATGGAGTCAGCGGAAGAAGgtgttcttccgcgagctcctgcggaagaaaggtgaaaggttcttccgcaggagcccgcggaagaaggtggaacaccttctttcgctggctccattttcgttttgtca	..(.(((((.(((((((((((((((((((((((((((((((((((.(((((((((((((((..........))))))))))))))).)))))).......))))))))))))))))))))))))))))).))))).)..	Chr04	30173759	30173897	+	139	-0.661151	51.8	1.28	AAAATGGAGTCAGCGGAAGAAG	22	0	0	0	20	0.01	0.01	0.01	19.8922	5p
novel-miR009	novel-MIR009	ggtccctttaAAACCGACTTAGAATATCATCagttctaagacgatttttagtagctaaaaatcgtcttagaactgacgatattataagtcggtttttaactaaaa	.........((((((((((((.((((((.((((((((((((((((((((((...)))))))))))))))))))))).)))))).)))))))))))).........	Chr19	6757930	6758034	+	105	-0.515238	31.43	1.64	AAACCGACTTAGAATATCATC	21	0	0	31	0	0.01	0.01	16.5639	0.01	5p
novel-miR010	novel-MIR010	ttataaactcAAACGGTTGTAACTTTTGATAGaaatttccgtttgagactcataatttgttaggagatttctccttcaatttcgatcgttttgacatattatggacttcaaacggacatttctataaaaagttacaaccgtttaaagtttataat	(((((((((.(((((((((((((((((.((((((((.((((((((((..(((((((.((((((((((((..............)))).)))))))).)))))))..)))))))))).)))))))).)))))))))))))))))..))))))))).	Chr12	35377366	35377520	-	155	-0.416129	29.03	1.43	AAACGGTTGTAACTTTTGATAG	22	0	0	13	8	0.01	0.01	6.9461	7.9569	5p
novel-miR011	novel-MIR011	taactgtcacAAAGAAATGTTGACTGTCACGTGtcatgttcttattggatgataattgtcacatgtcatgttctgattgaccaatgacaacaacaatacatttcatcttccatggattcgacatccaataagaacatgacacatgatagtcaacattcttttgtaatagttaa	(((((((.((((((.((((((((((((((.(((((((((((((((((((((....((((((...((((.........))))...))))))..............((((.....))))....))))))))))))))))))))).)))))))))))))).)))))).))))))).	Chr07	8937389	8937561	-	173	-0.435838	33.53	1.3	AAAGAAATGTTGACTGTCACGTG	23	0	0	23	3	0.01	0.01	12.2893	2.9838	5p
novel-miR012	novel-MIR012	ttttataattAAAGAGAATGAAAACTACGACGGttttatgtaaaatcgtcgcagttttcatttcctttaataattaca	.......(((((((.(((((((((((.((((((((((....)))))))))).))))))))))).))))))).......	Chr14	7966428	7966505	-	78	-0.379487	25.64	1.48	AAAGAGAATGAAAACTACGACGG	23	0	0	31	4	0.01	0.01	16.5639	3.9784	5p
novel-miR013	novel-MIR013	accatcttagAAAGCAAGCTTTCAAGGACGTactttctaagaggctacctacgtaagcaccgtccttgaaagctaactttctaagatgat	..((((((((((((..((((((((((((((..(((......(((...)))....)))...))))))))))))))..))))))))))))..	Chr01	38792962	38793051	-	90	-0.458889	41.11	1.12	AAAGCAAGCTTTCAAGGACGT	21	0	0	15	0	0.01	0.01	8.0148	0.01	5p
novel-miR014	novel-MIR014	taattgtgacAAAGGAATGTTGACTGCCGCGTGtcacgttcttattggataataatttgtgtcatgttctaattgaccaatgacaacaataatacatttccatggaattgacattcaattagaacatgacacgtggtagtcatcatccagtaaaaacgtgacacgtgaccgttaacatttctttgtcacagtca	..((((((((((((((((((((((.(.(((((((((((((.(((((((((.((.((((((((((((((((((((((.((((..((.................))..))))....)))))))))))))))))))....))).)).))))))))).))))))))))))).).))))))))))))))))))))))..	Chr05	7233742	7233935	+	194	-0.472165	36.6	1.29	AAAGGAATGTTGACTGCCGCGTG	23	0	0	25	5	0.01	0.01	13.358	4.9731	5p
novel-miR015	novel-MIR015	ttgatccgcgAAAGTCTCATGCGGATCAAGTTGatccgtgtaagattcacggaccaaatgcggatcaagttgatccgtaagccttttacagatcaacttgatccgtaagccttatacgaatcaacttaaagggcttacggatcaag	((((((.(.(((((.((..((((((((((.(((((((((((................))))))))))).)))))))))))).))))).).))))))(((((((((((((((((.((.(......).)).)))))))))))))))))	Chr13	36484394	36484539	-	146	-0.458904	43.84	1.05	AAAGTCTCATGCGGATCAAGTTG	23	0	0	10	0	0.01	0.01	5.3432	0.01	5p
novel-miR016	novel-MIR016	cgatgtcagttatcagaaaacaacatcagtttttactaaAAATCGATGTTGTTGGCTGACTaccaacatca	.(((((..((..((((..(((((((((.((((((...)))))).)))))))))..))))..))..))))).	Chr07	20058793	20058863	+	71	-0.373239	35.21	1.06	AAATCGATGTTGTTGGCTGACT	22	0	0	46	6	0.01	0.01	24.5787	5.9677	3p
novel-miR017	novel-MIR017	tgaccattacAAATGAATGTTGACTGCCACGTGtcacgttcttattgaatgatgactgtcacgtgtgatgttttgatttatcaatgaaaacaacaatgcatatcatctttcatggagttgacatccaatccgaacatgacacgtggcagtcatcatccaataagaatgtgacacgtgacaatcaacgtcacttgctaacggtcaa	(((((.((((((.(((.((((((.((.((((((((((((((((((((.((((((((((((((((((.((((((.((((.....((((((..................))))))(((.......))))))).)))))).)))))))))))))))))).)))))))))))))))))))).)).))))))))).))).))).))))).	Chr09	9702330	9702534	+	205	-0.476585	39.51	1.21	AAATGAATGTTGACTGCCACGTG	23	0	0	18	23	0.01	0.01	9.6177	22.8761	5p
novel-miR018	novel-MIR018	atagaggtggAAATGAGTCAAGCCAAGCCAaactttattaggcttgagtttgactcattacctgtcata	...((.(.((.((((((((((((((((((...........)))))).)))))))))))).))).))...	Chr12	32312279	32312347	+	69	-0.436232	39.13	1.11	AAATGAGTCAAGCCAAGCCA	20	0	0	16	0	0.01	0.01	8.5491	0.01	5p
novel-miR019	novel-MIR019	agtaagtcgtAACAATTGTTACGACTTCTAaagtcagaagtcgtaacatttgttacgacttttt	...((((((((((((.(((((((((((((......))))))))))))).))))))))))))...	Chr05	5403252	5403315	-	64	-0.575	32.81	1.75	AACAATTGTTACGACTTCTA	20	0	0	14	0	0.01	0.01	7.4805	0.01	5p
novel-miR020	novel-MIR020	tgaaaaaattatggagaatggataagttatgttttaaaacatgaatttatataaaaagttatattttaaaacacgatcgtgctttttagacttttttattttttaaaataatttgtggcagctaaaagccgtcacacttcttagctgccacaaaatgggaagttttactattttttccttagcgaaacaatttgtggtaacttatagttgccacaagttattttaaaaaaagctaaaaagctaagttgtgttttaaaacttaattttttttatgtgaaatgatattttaaAACACGACTTACCCATTCTCTATaatttaaaac	.....((((((((((((((((.((((((.((((((((((.((.(.((((((((((((((((..((((((((((((((...(((((((((.(((((((..............(((((((((((((((((........))).))))))))))))))..((((((...........))))))....((((.((((((((((((((...)))))))))))))).)))).))))))))))))))))...))))))))))))))..))))..)))))))))))).).)).)))))))))).)))))).)))))))))))))))).....	Chr16	5610112	5610434	-	323	-0.373065	25.39	1.47	AACACGACTTACCCATTCTCTAT	23	0	0	13	0	0.01	0.01	6.9461	0.01	3p
novel-miR021	novel-MIR021	ccctcaaacacacttttttcatcacactctttttcattggtccacctcatcaaattaatcaataaaacaagatgaggtggaccaatgaAACAGAGTGTGGAGAAAAGAGTGtgaccctaac	........((((((((((((.(((((((((.((((((((((((((((((((...................)))))))))))))))))))).))))))))).))))))))))))........	Chr11	13766100	13766220	-	121	-0.553719	38.84	1.43	AACAGAGTGTGGAGAAAAGAGTG	23	0	0	14	0	0.01	0.01	7.4805	0.01	3p
novel-miR022	novel-MIR022	aattttaaaagttttattttcgttctttatgtttttgaaatatcattttggtcctttttaaaaaattttaaagttaacaaaatatcaacgtttttttacataaaattcaaaacatgattaaaatgatatatttaaaaAACATAATGGATCAGGATAAAACttttaaaact	..((((((((((((((((((.((((.(((((((((((((((((((((((((((..........(((((((..((.((.(((((......))))).)))).)))))))........)))))))))))))).))).)))))))))).)))).))))))))))))))))))..	Chr05	3900237	3900406	-	170	-0.24	17.06	1.41	AACATAATGGATCAGGATAAAAC	23	0	0	13	0	0.01	0.01	6.9461	0.01	3p
novel-miR023	novel-MIR023	aaatgtatattaatgttgacagttaacatcggttttttttacaaaaaaacgatgttaacgttttcgatattaacatcgatttttttttttatagaaaatcgatgttaactgtcaacattaacacgtacgttaacatcggtttttccaaaaaactgttgttaatatgcgttaacattggttttttaaaaaAACCAATGTTAACTGTCAACATtaacacattc	.(((((...((((((((((((((((((((.(((((((((...(((((..((((((((((((....((((((((((((((((((((.......)))))))))))))))).))))...............(((((((.((((((((...)))))))).)))))))..))))))))))))..)))))))))))))).)))))))))))))))))))).))))).	Chr14	24104349	24104569	-	221	-0.38914	26.24	1.48	AACCAATGTTAACTGTCAACAT	22	13	9	0	0	3.1743	2.3984	0.01	0.01	3p
novel-miR024	novel-MIR024	attttcaaatAACCGATGCTAAAACTGAATTTagtgcaatttaaacattgattatttgaaaactgattttgtaagtgcttaaggacatcggtttgaaaatcgatgttaaaataattcagttttaacatcggttatttgaaact	..((((((((((((((((.((((((((((((.......((((.((((((((((.(((..((((((((.((.(.........).)).))))))))))))))))))))).)))))))))))))))).))))))))))))))))..	Chr02	39510883	39511025	+	143	-0.342657	26.57	1.29	AACCGATGCTAAAACTGAATTT	22	0	0	13	0	0.01	0.01	6.9461	0.01	5p
novel-miR025a	novel-MIR025	tattctaaaaAACCGATGTAGAAAGTGCCCTTataacatcagttttaggcctaaccgatgtagaaagtgcatatacaacatcggtgtttgacaaaaccaatgttgaatgttcttacgacatcagttttagtcaaaaccgatgttataagggaactttctacatcagttttaaaacaac	........(((((.((((((((((((.(((((((((((((.(((((.(((..(((.(((((.(.(((.((((...((((((.(((..........))).)))))).)))).))).).))))).)))...)))))))).))))))))))))).)))))))))))).)))))........	Chr13	8416470	8416647	-	178	-0.391011	34.27	1.14	AACCGATGTAGAAAGTGCCCTT	22	0	0	4	10	0.01	0.01	2.1373	9.9461	5p
novel-miR025b	novel-MIR025	gttttaagaaAACCGATGTAGAAAGTGCCCTTataacatcggttttaagcctaactgatgtagaaagtgcatatacaacatcggtgtttgacaaaaccgatgttgaatgttcttatgacatcggtttcagtcaaaatcgatattatcagggcactttctacatcggttttaaaaca	(((((((...(((((((((((((((((((((.((((.(((((((((......(((((((((...(((.((((...((((((((((..........)))))))))).)))).)))...)))))))))......))))))))).)))).)))))))))))))))))))))))))))).	Chr07	34470634	34470809	-	176	-0.48125	35.8	1.34	AACCGATGTAGAAAGTGCCCTT	22	0	0	4	10	0.01	0.01	2.1373	9.9461	5p
novel-miR026	novel-MIR026	attggtttttgccataaccaatgtcataaacacattcaacattggttttttttatttcatAACCGATGTAGAAAGTGTTTCaaaatacaca	(((((((........))))))).....((((((.(((.(((((((((.............))))))))).))).))))))...........	Chr06	16864334	16864424	+	91	-0.267033	28.57	0.93	AACCGATGTAGAAAGTGTTTC	21	0	0	27	0	0.01	0.01	14.4266	0.01	3p
novel-miR027a	novel-MIR027	ctgatggtgtaagtgcttgacgacatcgattttcaaataaacgatgttaacagctcgatttcatgcaattttaacatcagtttttttaaaacaattgttgtaagtgcctgacgaaattgattttcaaataatcgatgttaacagctcgatttagtgtgattttaatattgtttattttaaAACCGATGTCGTATAAGCACTTacaacatcga	.(((((.(((((((((((((((((((((.((((.((((((((((((((((....((((((((..(((....(((((...(((((...)))))...)))))....))).....))))))))....((...((((((.(((...)))))))))...)).....)))))))))))))))).)))).))))))))).)))))))))))).))))).	Chr01	42004959	42005170	+	212	-0.332075	31.13	1.07	AACCGATGTCGTATAAGCACTT	22	0	0	132	18	0.01	0.01	70.5301	17.903	3p
novel-miR027b	novel-MIR027	tcgatgttataagtacttgacgacatcaattttcaaataaccgatgttaacagctcgatttactgtgattttaacatcggttattttaaAACCGATGTCGTATAAGCACTTacaacatcaa	..((((((.(((((.((((((((((((..((((.(((((((((((((((((((.........)))).....))))))))))))))).))))..)))))))).)))).))))).))))))..	Chr13	8408887	8409007	+	121	-0.390909	32.23	1.21	AACCGATGTCGTATAAGCACTT	22	0	0	132	18	0.01	0.01	70.5301	17.903	3p
novel-miR028a	novel-MIR028	ctttttaataAACCGATGTGAAATGTTACTTataacatcaattttttaaaaatcgatgtcacatgtcacatttaacatcggttatttaaaaaa	.(((((((..(((((((((.((((((.((.....(((((.(((((...))))).))))).....)).)))))).)))))))))..))))))).	Chr01	46962080	46962172	-	93	-0.298925	23.66	1.26	AACCGATGTGAAATGTTACTT	21	0	0	21	0	0.01	0.01	11.2207	0.01	5p
novel-miR028b	novel-MIR028	ctttttaaaaAACCGATGTGAAATGTTACTTacaacatcaattttttaaaaaccgatgtcaaatgtcacatttaacatcggttatttaaaaaa	.((((((((.(((((((((.((((((.((.....(((((..((((...))))..))))).....)).)))))).))))))))).)))))))).	Chr16	21973157	21973249	+	93	-0.291398	24.73	1.18	AACCGATGTGAAATGTTACTT	21	0	0	21	0	0.01	0.01	11.2207	0.01	5p
novel-miR028c	novel-MIR028	attgatgttgtaagtgacatttaacatcggttattttaaaaaccgatgttaaatgccacttacaacatcagttttttaaaaaaccaatgttgatttatagatttataactttttttcataattcgtatcatataacatcgtctatttaaataactgatgttaaatatcactaacaacatcagctttttaaaaAACCGATGTGAAATGTTACTTacaacatcag	.(((((((((((((((((((((.(((((((((.((((((((((.((((((.............((((((((((.((((((......((((((....(((((.((((...........)))).)).)))....))))))......)))))).)))))))))).............)))))).).)))))))))))))))))).)))))))))))))))))))))	Chr18	21326377	21326599	+	223	-0.315695	25.56	1.24	AACCGATGTGAAATGTTACTT	21	0	0	21	0	0.01	0.01	11.2207	0.01	3p
novel-miR028d	novel-MIR028	ttttttaaaaAACCGATGTGAAATGTTACTTacaacatcaattttttaaaaacagatgtcacatgtcacatttaacatcggttatttaaaaaat	(((((((((.(((((((((.((((((.((.....(((((..((((...))))..))))).....)).)))))).))))))))).))))))))).	Chr02	16972982	16973075	-	94	-0.295745	23.4	1.26	AACCGATGTGAAATGTTACTT	21	0	0	21	0	0.01	0.01	11.2207	0.01	5p
novel-miR028e	novel-MIR028	ctgatgttgtaagtgacatttaacatcggttttttaaaaaatcgatgatgttttagaaaaccgatgtgaaatgtcacctacaacatcagttttttaaaaaccgatatcaaatgtcacttacaacatcagttttttaaaaaatcgatgttgatttatagatttataacttttttttttcataattcgtatcatataacatgacctatttaaataaccgatgttaaatatcacttacaacatgagctttttaaaaAACCGATGTGAAATGTTACTTacaacatcaa	.((((((((((((((((((((.((((((((((((((((((.((.(((.(((((((((((((.(((((...............))))).)))))))))))...(((((...)))))......((((((.(((.((((((......((((((....(((((.((((..............)))).)).)))....))))))......)))))).))).))))))............)).)))))..)))))))))))))))))).)))))))))))))))))))).	Chr05	28781238	28781521	-	284	-0.284507	26.41	1.08	AACCGATGTGAAATGTTACTT	21	0	0	21	0	0.01	0.01	11.2207	0.01	3p
novel-miR028f	novel-MIR028	atttttaaaaAACCGATGTGAAATGTTACTTacaacatcagtttttaaaaaaccgatgtcacatgtcacatttaacattggttatttaaaaaa	.((((((((.(((((((((.((((((.((.....(((((.(((((...))))).))))).....)).)))))).))))))))).)))))))).	Chr07	16362599	16362691	+	93	-0.312903	24.73	1.27	AACCGATGTGAAATGTTACTT	21	0	0	21	0	0.01	0.01	11.2207	0.01	5p
novel-miR028g	novel-MIR028	attgatgttgtaagtaacatttcacatcagttttttaaaaaccgatgtgaaatgtcacttacaacatcagctttttaaaaaatcgatgtgaaatgttacttacaacatcaattttttaaaaatcgatatcaaatgtcacatttaacatcggttattttaaaaaattgatgttaaatgttacttacaacatcggtttttaaaataaccgatgttaatttatagatttacaactttttttttcctaattcatatcatataacatcgcctatttaaataaacgatgttaaatgtcacttacaacatcagctttttaaaaAACCGATGTGAAATGTTACTTacaacatcag	.(((((((((((((((((((((((((((.(((((((((((((.(((((..(((((.((.......(((.(.((((((((((((.(((((....(((.....)))))))).)))))))))))).)))).......)).)))))(((((((((((((((((((((.(((((((....(((.....)))))))))))))))))))))))))))))))......................................(((.((((((((..(((....)))..)))))))).))).........))))).).)))))))))))).)))))))))))))))))))))))))))	Chr09	37942816	37943162	+	347	-0.327089	25.36	1.29	AACCGATGTGAAATGTTACTT	21	0	0	21	0	0.01	0.01	11.2207	0.01	3p
novel-miR028h	novel-MIR028	actgatgttgtaagtaacatttcacatcagtttttttaaaaaccgatgtgaaatgtcacctacaacatcagttttttaaaaaccgatgtcaaatatcacatttaacatcagttattttaaaaatcgatgttaaatgtcacttacaacatcagttttttaaaaaatcgatgttgatttatagatttataactttttttttccataattcatatcatataacatcgcctatttaaataaccgatgttaaatatcacttacagcatcagatttttaaaaAACCGATGTGAAATGTTACTTacaacatcag	.(((((((((((((((((((((((((((.(((((((.((((.(.(((((.....((......(((((((.(((((((((((((.(((((........((((((((((((.(((........))).))))))))))))........))))).).)))))))))))).)))))))..(((((....)))))...........................((((((((..(((....)))..))))))))......)).....))))).).)))).))))))).)))))))))))))))))))))))))))	Chr11	32339696	32340002	+	307	-0.320521	26.06	1.23	AACCGATGTGAAATGTTACTT	21	0	0	21	0	0.01	0.01	11.2207	0.01	3p
novel-miR029	novel-MIR029	tcgatgttgtatttgactttcaacatcggttattacagaaccgatgttcttttctgcactacaacatcaatttttataaaaatcgatgttcttttttgcattataacatcgatttttagaaaaaccaatgttgtgagtgcaccacatcgattttaaacaaaatcaatgttattttttgcataatttacattttttagtttatttcttataatatgacattgattttcttgaaaactgatgttgtatagtgtattttaacatcgattttgataaatgatgttaacattggtacttttaacatcggttcaaAACCGATGTTGAATGTCCAAAataaccaatg	.....(((((.((.(((.(((((((((((((......(((((((((((......(((((((((((((...(((((.((((((((((((((..............)))))))))))))).)))))...))))))).))))))..((((((.((((.((.((((((((((((((.........(((..((........))..))).........)))))))))))))).)).)))).)))))).(((((((((....(((((((.((((....)))))))))))))))).))))....)))))))))))..))))))))))))).))).)).))))).....	Chr18	25907401	25907740	+	340	-0.303529	27.35	1.11	AACCGATGTTGAATGTCCAAA	21	0	0	24	0	0.01	0.01	12.8237	0.01	3p
novel-miR030	novel-MIR030	gttttttaaaAACCGATGTTGTATAAGTACTGacaacatcaatttttaaaaaactcatgctacatgtgcttaaacaagatcggttttgaaaaaaa	.((((((.(((((((((.((((.(((((((......(((...((((...))))...)))......))))))).)))).))))))))).)))))).	Chr14	12162226	12162320	+	95	-0.271579	27.37	0.99	AACCGATGTTGTATAAGTACTG	22	0	0	10	5	0.01	0.01	5.3432	4.9731	5p
novel-miR031	novel-MIR031	gtttttttagAACCGATGTTGTTATGTACCTTacaacattgattttaatcaaaactgatgttggttttgcaatttttgcttatatatatatatttcttactatacgacatcagttttggcaataaccgttgttgtgtagtatatgttaacatcggttttttaaaatc	..((((..(((((((((((((.(((((((..(((((((.((.((....(((((((((((((((..(..((((...))))......................)..)))))))))))))))....)).)).)))))))..))))))).)))))))))))))..))))..	Chr05	18136118	18136284	+	167	-0.31497	27.54	1.14	AACCGATGTTGTTATGTACCTT	22	0	0	14	0	0.01	0.01	7.4805	0.01	5p
novel-miR032	novel-MIR032	tctccggaagAACCTTCTTCCGGTAGAACAATtagttcttccgaaagaaagttgttcttctgaaagaaccttcttccgaaagaa	(((.((((((((..(((((.(((.(((((((((..(((((....)))))))))))))).))).)))))..))))))))..))).	Chr01	47910921	47911004	+	84	-0.366667	40.48	0.91	AACCTTCTTCCGGTAGAACAAT	22	0	0	40	10	0.01	0.01	21.3728	9.9461	5p
novel-miR033	novel-MIR033	cgtacggaagAACCTTCTTCCGTATGAACTTacgaaagaaggttcttccgtaggttcatacgtaagaaatttcttccgtatga	((((((((((((..(((((.((((((((((((((.((((....)))).)))))))))))))).)))))..)))))))))))).	Chr06	13891447	13891529	+	83	-0.571084	40.96	1.39	AACCTTCTTCCGTATGAACTT	21	0	0	14	5	0.01	0.01	7.4805	4.9731	5p
novel-miR034	novel-MIR034	cctcggtaaaactacgatcccagtttcgttaaccgttggattatcgtgaaattttgatatgttgttcgagatccaattctgcacacctccaccattgtattatcgtaaaatgactctcgaacaacatctcaaaatttcactacaatccaacgtatAACGAGTCCGGGATCATAGTtttaccgaaa	..((((((((((((.((((((.(.(((((((..(((((((((...((((((((((((.(((((((((((((....(((.(((......................))).)))...))))))))))))).))))))))))))...)))))))))..))))))).).)))))).))))))))))))..	Chr10	37248549	37248733	+	185	-0.447027	38.92	1.15	AACGAGTCCGGGATCATAGT	20	0	0	14	0	0.01	0.01	7.4805	0.01	3p
novel-miR035	novel-MIR035	attttggttgAACGATGACTGCCACATGTTatgttctgattggatgttgactctatagacgatgaaaatgtattgttgtcaatgttcaatcagaacgtgacacgtgacagtcatcgtccaatcaaaata	((((((((((.((((((((((.(((.(((((((((((((((((((((((((......(((((((......)))))))))))))))))))))))))))))))).))).)))))))))).)))))))))).	Chr02	25521150	25521278	-	129	-0.537209	37.21	1.44	AACGATGACTGCCACATGTT	20	0	0	13	0	0.01	0.01	6.9461	0.01	5p
novel-miR036	novel-MIR036	attcgaaatctggaagttcaaatgggccaattggcacaagacaaagccaAACGGCCCACTAGAACTTTCGgagctaacac	........(((((((((((...((((((..(((((..........)))))..))))))...)))))))))))........	Chr01	5982128	5982207	-	80	-0.41	46.25	0.89	AACGGCCCACTAGAACTTTCG	21	0	0	13	0	0.01	0.01	6.9461	0.01	3p
novel-miR037	novel-MIR037	ttttaaaataccgatgttaagtgccaacgttggtttgaatatatctatctttttttatgtaattcttattatataacatcggttattgaaataactgacgttgtaattttacgataacatcagttttcaaaaaccaatgttaacgataatactttcAACGTCGGTACTTTCAACATTGGttaataactg	.........((((((((((((((((.(((((((...((((((((..(......)..)))).)))).((((((.((((((.((((.((((((..(((((.(((((.........))))).))))))))))).)))).))))))...))))))...))))))).)))))))..))))))))).........	Chr06	36777059	36777247	+	189	-0.266667	27.51	0.97	AACGTCGGTACTTTCAACATTGG	23	0	0	33	5	0.01	0.01	17.6325	4.9731	3p
novel-miR038	novel-MIR038	atgtcttagtAACTAAGACGGTTATTTTGATAaccgtcttagaatagcgtttttgctgttgacttgctacgacagttatcaccatgaccgccttagtttcgtagacata	((((((..(.(((((((.(((((((..(((((((.(((.((((((((((....)))))))......))).))).)))))))..))))))).))))))).)..)))))).	Chr01	46383400	46383508	-	109	-0.399083	38.53	1.04	AACTAAGACGGTTATTTTGATA	22	0	0	11	0	0.01	0.01	5.8775	0.01	5p
novel-miR039	novel-MIR039	attacgaaatAACTGTCTTTGAAAGTTTATacttttgacatttaaagacggttattatgaaataaccgtctttaaaaatttcttcttttttacatttaaagacggttatttcataata	........(((((((((((((((.(((.........))).)))))))))))))))(((((((((((((((((((((..................)))))))))))))))))))))...	Chr03	30326978	30327095	-	118	-0.363559	22.88	1.59	AACTGTCTTTGAAAGTTTAT	20	0	0	0	10	0.01	0.01	0.01	9.9461	5p
novel-miR040a	novel-MIR040	ggaagaacaatgctgaacttccggaagaagttgttggaacaacttcttccggaagttcaacattgttcttccggaagttgatctgtgaacttccagaagaagttgttccggaattttcttccagaacAACTTCTTCCGGAATTTCAGCattgttcttc	.((((((((((((((((.(((((((((((((((((((((((((((((((.(((((((((........(((....)))........))))))))).))))))))))))))((((.....))))..))))))))))))))))).))))))))))))))))	Chr17	24066822	24066979	-	158	-0.574051	41.77	1.37	AACTTCTTCCGGAATTTCAGC	21	0	0	11	0	0.01	0.01	5.8775	0.01	3p
novel-miR040b	novel-MIR040	ggaagttgatctatgaacttccggaagaagttgttccagaagaaacttccgaaacAACTTCTTCCGGAATTTCAGCattgttcttc	.((((........((((.(((((((((((((((((.(.((((...)))).).))))))))))))))))).))))........))))	Chr17	27490407	27490492	-	86	-0.426744	40.7	1.05	AACTTCTTCCGGAATTTCAGC	21	0	0	11	0	0.01	0.01	5.8775	0.01	3p
novel-miR041a	novel-MIR041	tttatggatcAACTTGATCCGTAGAAACCTTACaaatcaacttgatccgtaagctttttacggatcaagttgatcagcaaa	......(((((((((((((((((((((.(((((..((((...))))..))))).)))))))))))))))))))))......	Chr19	46191153	46191233	+	81	-0.490123	35.8	1.37	AACTTGATCCGTAGAAACCTTAC	23	0	0	10	7	0.01	0.01	5.3432	6.9623	5p
novel-miR041b	novel-MIR041	tttacggattAACTTGATCCGTAGAAACCTTACagatcaacttaattcgtaagccttttacagatcaagttgatctgtatg	..(((((((((((((((((.((((((..(((((.((..........)))))))..)))))).)))))))))))))))))..	Chr04	1453310	1453390	+	81	-0.409877	34.57	1.19	AACTTGATCCGTAGAAACCTTAC	23	0	0	10	7	0.01	0.01	5.3432	6.9623	5p
novel-miR042	novel-MIR042	agttgattcgtaagtcttttacggatcaagttgatacatatattgaatggagaaagaaagtcattaacgctatttctgtttcgagtgttgctaggtgcacccagcattattgctggtgcatccataagtcttaaaaatcaactagcggatcAACTTGATCTGTAAGAAGCTTAcggatcaagt	..(((((((((((((.(((((((((((((((((((((((...(((((.(.(((((....((.....))....))))).))))))))))(((((((((((((.((((....)))))))))))....................)))))).))))))))))))))))))).)))))))))))))..	Chr07	34512816	34512998	+	183	-0.384153	37.7	1.02	AACTTGATCTGTAAGAAGCTTA	22	0	0	24	5	0.01	0.01	12.8237	4.9731	3p
novel-miR043	novel-MIR043	ggatttggtcAACTTGATCTGTAAGCTTCTTAcatatcaacttgatccacaagttgatttttaagacttacagatcaggttgatccgtaaaatacttacggatcaacttgattcgtaagtcct	......(((((((((((((((((((..(((((...(((((((((.....)))))))))...))))))))))))))))))))))))........((((((((((((...))))))))))))...	Chr14	10307652	10307774	+	123	-0.460163	35.77	1.29	AACTTGATCTGTAAGCTTCTTA	22	0	0	11	0	0.01	0.01	5.8775	0.01	5p
novel-miR044	novel-MIR044	ttcttccgtatgagtttacggaagaacttcttccgtatgagtttacggAAGAACTTCTTCCGTAAACTCatacggaaga	.(((((((((((((((((((((((((.((((((((((......)))))))))).)))))))))))))))))))))))))	Chr20	37574989	37575067	+	79	-0.735443	40.51	1.82	AAGAACTTCTTCCGTAAACTC	21	0	0	29	2	0.01	0.01	15.4953	1.9892	3p
novel-miR045	novel-MIR045	ttgttccgaaagacacttccggaaccatttcttccggaattggacatattaactttcggaagaagttctttcggaagttactatgctcaattccggAAGAAGTGGTTCCGGAAGTGTCttctggaaca	.(((((((.((((((((((((((((((((((((((((((((((.((((.((((((((((((((...)))))))))))))).)))).)))))))))))))))))))))))))))))))))).)))))))	Chr12	8298249	8298376	-	128	-0.720313	42.97	1.68	AAGAAGTGGTTCCGGAAGTGTC	22	0	0	25	0	0.01	0.01	13.358	0.01	3p
novel-miR046	novel-MIR046	acgttttttcAAGACGGTTGTTTGTGAAGAATCatcttagaagaaattttttttaagacgatttttcatgaaactgtcgtaaaaagtga	.((((((((...(((((((..((((((((((((.((((((((((....)))))))))).)))))))))))))))))))..)))))))).	Chr06	50280900	50280988	-	89	-0.339326	29.21	1.16	AAGACGGTTGTTTGTGAAGAATC	23	0	0	24	5	0.01	0.01	12.8237	4.9731	5p
novel-miR047	novel-MIR047	tatattttttcttcttcttattcttttcttgctcgctctctttttactcttttttttttccatgaggtattttgctacctaaacatacgtataatatttttgctatatacatgcatatccaaggtatcttgctacctaaacatacatacatatatatatatatatatatatatatatatatatatatatatatatatgaccatggtagtttggagggtgttttcccaggtttttgaaaacaaagaaatcgaagcggcggcagagccgcacaggatcggtggagggagAAGAGAGAAGGATGAAAAATAGaaatttattg	.......(((((..((.(((((((((((((.(((.((((.......((((((.......((((((((((......)))))...(((..(((((.((....)).)))))..)))........(((((......)))))...........(((((((((((((((((((((((....)))))))))))))))))))))))..)))))......))))))(((((((..........))))))).....(((((..(((((((...))))).).)..))))))))).)))..))))))))))))).))..))))).......	Chr19	19985729	19986047	-	319	-0.274608	31.03	0.88	AAGAGAGAAGGATGAAAAATAG	22	0	0	14	4	0.01	0.01	7.4805	3.9784	3p
novel-miR048	novel-MIR048	aaaatgttgactgtcacgtgtcacgttcttattggattatgacaaccacgtgttctattctaattgaccaatgacaactacaatacatttcatcttccatagagttgacatccaatcagatcatgatatgtgatcgtcatcatccaatAAGAGTGTGACATGAGACAAtcaacattca	..((((((((.((((.(((((((((((((((((((((.(((((...((((((((....(((.((((....(((.(((((.......................))))).))).)))).)))....))))))))...))))).))))))))))))))))))))).)))).))))))))..	Chr15	26507264	26507441	+	178	-0.364045	35.96	1.01	AAGAGTGTGACATGAGACAA	20	0	0	15	0	0.01	0.01	8.0148	0.01	3p
novel-miR049	novel-MIR049	aaaattacaaaattgatcccccattttatctccaatttcgggtttggtcccccaattttttaattcacaaatttggtttgacgaccacatgtcatgttttgattggtcaatgaaagcaacaatgtatttcatctttcatggaattgatatccaatcagaacatgacacttggcagtcaacgtcacttgctaaccgtgaacgtccaattgtggcccgcccgagggacaaacattgcacgattttacaaaatagaggaccaaattagtgaattaaaaaactgggggaccaaatccgaaactaAAGATAAAGTGGGGGACCAATTttgtaatttt	.((((((((((((((.(((((((((((((((....(((((((((((((((((((.(((((((((((((.(((((((((((((..(((..(((((((((((((((((((.(((((((.....(((.....)))))))))).))........)))))))))))))))))..)))..))))...((((.........)))).(((.((((.((..(((......)))....)))))).)))................))))))))).))))))))))))).)))))))))))))))))))....))))))))))))))).)))))))))))))).	Chr02	42589845	42590176	+	332	-0.459337	37.95	1.21	AAGATAAAGTGGGGGACCAATT	22	0	0	10	0	0.01	0.01	5.3432	0.01	3p
novel-miR050	novel-MIR050	ccgtcttagaAAGATATTTTTCTAAGACGGTTCatagctaaaaatcgttttagaaaaatatttttctaagacga	.(((((((((((((((((((((((((((((((..........))))))))))))))))))))))))))))))).	Chr07	17476741	17476814	+	74	-0.517568	28.38	1.82	AAGATATTTTTCTAAGACGGTTC	23	0	0	12	3	0.01	0.01	6.4118	2.9838	5p
novel-miR051	novel-MIR051	tagataattttagaagactgaaacttaaaatcatttaaattacttttaaaacttttttatataacctgtttaaagaaataataataagaaatttttaaaccctaagccccaaaaaactttttataaaaaatattgaaagtaactaaaAAGATTATAGGGTTCAAACTTCTaaggttatct	.(((((((((((((((..(((..((((.((((.(((...((((((((((...(((((((((......(((((((((...............))))))))).....................)))))))))..))))))))))...))).)))).))))..)))..)))))))))))))))	Chr01	51598099	51598278	-	180	-0.207222	20	1.04	AAGATTATAGGGTTCAAACTTCT	23	0	0	16	0	0.01	0.01	8.5491	0.01	3p
novel-miR052	novel-MIR052	ttccttgttaggtccctatacttgcacaatcattacgttttagtctctacacctagaaattattcgttgtagttcctacacaaacactttttaatctgttttcctacaattttggacggcaaggactaaaacagattaaaaagtgtatgtgtaaggactaaaacgagtagtttctaggtgtaggactaaaaagtaAAGATTGTGTAGATATAGGGACCaaatgaataa	....(((((.((((((((((.((((((((((.((((.((((((((.((((((((((((((((((((((.((((((.((((((.((((((((((((((((((((((................))))...)))))))))))))))))).)))))).)))))).)))))))))))))))))))))))))))))).)))).)))))))))).)))))))))).)))))....	Chr08	39871707	39871934	-	228	-0.52807	33.77	1.56	AAGATTGTGTAGATATAGGGACC	23	0	0	10	17	0.01	0.01	5.3432	16.9084	3p
novel-miR053a	novel-MIR053	gtgttatggatcaagttgatccgtaagcatgttacggatcaagttgatccgtAAGCATCTTCCGGATCAACTTGattcgtaaca	.((((((((((((((((((((((.(((.(((((((((((((...)))))))).)))))))).))))))))))))))))))))))	Chr14	28917895	28917978	+	84	-0.614286	41.67	1.47	AAGCATCTTCCGGATCAACTTG	22	0	0	109	30	0.01	0.01	58.2408	29.8384	3p
novel-miR053b	novel-MIR053	tcttccgaatcaagttgatccggaagatgcttattgatccgtaagttgttgaagaaagtttacgaatcaagttgatccgtAAGCATCTTCCGGATCAACTTGatccgtaaca	.....((.((((((((((((((((((((((((((.((((((((((((........)).)))))).........)))).)))))))))))))))))))))))))).)).....	Chr18	30565660	30565771	-	112	-0.469643	40.18	1.17	AAGCATCTTCCGGATCAACTTG	22	0	0	109	30	0.01	0.01	58.2408	29.8384	3p
novel-miR053c	novel-MIR053	cctgatccgtAAGCATCTTCCGGATCAACTTGatccggaaaatgcttacgaatcacgtgatctgtaagctactaacaaatagtttacagatcaacttgatccgtaagcatcttctggatcaacttgatccaaaacatgcttacggatcaggt	((((((((((((((((.((..(((((((.(((((((((((.(((((((((.((((.(((((((((((((((........))))))))))))).)).)))).))))))))).))))))))))).)))))))..)).)))))))))))))))).	Chr06	23895479	23895630	+	152	-0.609868	41.45	1.47	AAGCATCTTCCGGATCAACTTG	22	0	0	109	30	0.01	0.01	58.2408	29.8384	5p
novel-miR053d	novel-MIR053	attttccggatcaagttgatccgcaaaatgcttatggatcacttgatctgtaaactactaacaaatagtttacagatcacttgatccgtAAGCATCTTCCGGATCAACTTGatccagaaaa	.(((((.((((((((((((((((.((.((((((((((((((..((((((((((((((........))))))))))))))..)))))))))))))).)).)))))))))))))))).)))))	Chr11	11987477	11987597	-	121	-0.608264	37.19	1.64	AAGCATCTTCCGGATCAACTTG	22	0	0	109	30	0.01	0.01	58.2408	29.8384	3p
novel-miR053e	novel-MIR053	tgttccggatcaatttgatccagaagatgcttacggatcaagttgatccgtaaactatttgttagtagcttacggatcacttgatccgtAAGCATTTTCCGGATCAACTTGatccggaaga	..(((((((((((.(((((((.(((((((((((((((((((((.(((((((((.(((((....))))).)))))))))))))))))))))))))))))).))))))).)))))))))))..	Chr01	46762967	46763087	+	121	-0.683471	41.32	1.65	AAGCATTTTCCGGATCAACTTG	22	0	0	40	6	0.01	0.01	21.3728	5.9677	3p
novel-miR053f	novel-MIR053	tgttccggatcaagttgatccagaaaatgcttacggatcacctgatccgtaaaccactcagacatagtttacggatcaggtgatccgtAAGCATTTTCCGGATCAACTTGatccgtaaga	.....((((((((((((((((.((((((((((((((((((((((((((((((((............)))))))))))))))))))))))))))))))).)))))))))))))))).....	Chr15	41211055	41211174	+	120	-0.72	44.17	1.63	AAGCATTTTCCGGATCAACTTG	22	0	0	40	6	0.01	0.01	21.3728	5.9677	3p
novel-miR053g	novel-MIR053	tgttccggatcaagttgatccagaagatgtttacggatcaagttgatccgtaaactatttgttagtagcttacggatcacttgatccgtAAGCATTTTCCGGATCAACTTGatccggaaga	..(((((((((((((((((((.(((((((((((((((((((((.(((((((((.(((((....))))).)))))))))))))))))))))))))))))).)))))))))))))))))))..	Chr16	36123	36243	+	121	-0.714876	41.32	1.73	AAGCATTTTCCGGATCAACTTG	22	0	0	40	6	0.01	0.01	21.3728	5.9677	3p
novel-miR054	novel-MIR054	agtgcacactAAGCCCGGACTTGCACACTAagcccaatcaaaataattagaattccacagatatcattgggcttggtgtgcctgtctggcttagcaagaattgcagg	..(((((.(((((((.((((..((((((((((((((((...........................))))))))))))))))..)))))))))))...)...))))..	Chr01	46019061	46019167	-	107	-0.411215	45.79	0.9	AAGCCCGGACTTGCACACTA	20	0	0	18	0	0.01	0.01	9.6177	0.01	5p
novel-miR055a	novel-MIR055	gttgatccgtAAGCTTCTTTCGGATCAACATGatccgtaaaaacttacggatcaacttgatccgtaaactttgtctacccactttacagatcaagttgatccataagcttatttcggatcaacatgatccggaaaagcttatggatcaact	((((((((((((((((.((((((((((...(((((((......((((.((((((((((((((.(((((...((......)).))))).)))))))))))))).)))).......)))))))...)))))))))))))))))))))))))).	Chr07	25577550	25577700	+	151	-0.515232	39.07	1.32	AAGCTTCTTTCGGATCAACATG	22	0	0	71	18	0.01	0.01	37.9367	17.903	5p
novel-miR055b	novel-MIR055	tttttacggatcatgttgatccgaaagaagcttacggatcaacttgatccgtaaaatgtttaaacaaagtttacagatcaagttgatccgtAAGCTTCTTTCGGATCAACATGattcggaaaa	.(((..(((((((((((((((((((((((((((((((((((((((((((.(((((.(((....)))...))))).)))))))))))))))))))))))))))))))))))))))))))..)))	Chr07	25577470	25577592	-	123	-0.666667	35.77	1.86	AAGCTTCTTTCGGATCAACATG	22	0	0	71	18	0.01	0.01	37.9367	17.903	3p
novel-miR056	novel-MIR056	agttgacaatcatgagggaagtgggtgttctttgaagtggttgaggggtgtgagaaggaatcggttgttggagtttccatgaaacaaatatggtatgatgtaagggaaacataaaaaccaaagttagtcgattatagggttcaactaacatcagttttgatgtttcctttacatcataccatatttgcttcatagaaactacaacaactgattccttctcatactcctcaacaacttcAAGGAACACCTGCTTCCCTCGTggctttcaac	.(((((...(((((((((((((((((((((((((((((.(((((((((((((((((((((((((((((((.((((((.(((((.((((((((((((((((((((((((((((.(((((....((((((.((.........)).))))))....))))).)))))))))))))))))))))))))))).))))).)))))).))))))))))))))))))))))))))))))).)))))))))))))))))))))))))))))...)))))	Chr01	6401460	6401729	+	270	-0.652593	39.26	1.66	AAGGAACACCTGCTTCCCTCGT	22	0	0	13	0	0.01	0.01	6.9461	0.01	3p
novel-miR057a	novel-MIR057	aaacttatgaAAGGATGTGACTTTTCAGAGTagcttttaaaatttcaaatttcaaattttctgaaaaagctttttaaaataattttgcttttggtaatcaattacaatgtctgataatcgattgccagtagaaaaatgtctttttttagaaaatgttaaaaatattttaaaacctttttataatcaatttaaaaactattttgtgaggtcaatcctttgcaatcactaagaga	...(((((((((((((.(((((((.((((((((.(((((((..............((((((((((((((............(((((.((.(((((((((.((((((.....)).)))).))))))))).)).)))))...)))))))))))))).((((((...)))))).................))))))).)))))))).))))))))))))).....))).))))...	Chr15	35828637	35828869	-	233	-0.215451	23.61	0.91	AAGGATGTGACTTTTCAGAGT	21	0	0	10	0	0.01	0.01	5.3432	0.01	5p
novel-miR057b	novel-MIR057	acactcctgaAAGGATGTGACTTTTCAGAGTtatttttaaaattttctcactggtaatcgattacaaatctttgataatcgattacacagttaattattgaggagtcatgtcttttcagtttgaa	......(((((((((((((((((((((((((((................((((((((((((((((((....))).))))))))))).))))))))).))))))))))))))))))))))......	Chr09	34794570	34794694	+	125	-0.3728	30.4	1.23	AAGGATGTGACTTTTCAGAGT	21	0	0	10	0	0.01	0.01	5.3432	0.01	5p
novel-miR058	novel-MIR058	cagttaatgttacaactgtggaagaaaaatcttcttccgtgccatctcacggaagAAGGTTCTTTCGTAGTTGTAAattacaacta	.((((....((((((((((((((((...(((((((((((((......))))))))))))))))))))))))))))).....)))).	Chr13	2007950	2008035	-	86	-0.433721	37.21	1.17	AAGGTTCTTTCGTAGTTGTAA	21	0	0	27	4	0.01	0.01	14.4266	3.9784	3p
novel-miR059a	novel-MIR059	gttaatccgcAAGTAACTTGCGGATCAACTTGatccgcaagcttgttacggatcaacttgatccgtaagtcatttgcggatcaact	(((.((((((((((.(((((((((((((.((((((((.((.....)).)))))))).))))))))))))).)))))))))).))).	Chr18	6220145	6220230	+	86	-0.565116	44.19	1.28	AAGTAACTTGCGGATCAACTTG	22	0	0	11	0	0.01	0.01	5.8775	0.01	5p
novel-miR059b	novel-MIR059	ttgttacggatcaagttgatccgcaagttgcttacgaatcaagttgatccgcgagtagttgatacgtaaatttattatggatcaagttgatccgtAAGTAACTTGCGGATCAACTTGattcttaaca	.(((((.(((((((((((((((((((((((((((((.(((((.((((((((.((..((((........))))..)).)))))))).))))).))))))))))))))))))))))))))))).)))))	Chr18	19809928	19810054	-	127	-0.585827	37.8	1.55	AAGTAACTTGCGGATCAACTTG	22	0	0	11	0	0.01	0.01	5.8775	0.01	3p
novel-miR059c	novel-MIR059	gcttgtggatcaagttgatccgcaagttacttacgaatcaacttgatccgtaacaagcttgtggatcaacttgatccgcaagttacttacagatcaagtttatctgtAAGTAACTTGCGGATCAACTTGatccgcaaga	.((((((((((((((((((((((((((((((((((.((.(((((((((.((((..(((((((((((((...)))))))))))))..)))).))))))))).)).)))))))))))))))))))))))))))))))))).	Chr05	20028861	20028999	+	139	-0.681295	41.01	1.66	AAGTAACTTGCGGATCAACTTG	22	0	0	11	0	0.01	0.01	5.8775	0.01	3p
novel-miR059d	novel-MIR059	gttgatccgtAAGTAACTTGCGGATCAACTTGatccgtgactggcttacggaccaacttcattcgtaaccagcttgtggattaagttgatccgcaagttacttacggatcaag	.(((((((((((((((((((((((((((((((((((((((((((.(((((((.........))))))))))).))))))))))))))))))))))))))))))))))))))).	Chr05	38794658	38794770	+	113	-0.659292	45.13	1.46	AAGTAACTTGCGGATCAACTTG	22	0	0	11	0	0.01	0.01	5.8775	0.01	5p
novel-miR060	novel-MIR060	acaacaatgtgagttgacagaatgagttacacttccccaaatactttttttcaatatatataaaatattgagaaaaggtgtttgagaAAGTATAACTCATTCCGTCCACCaacattattg	.(((.(((((..((.(((.((((((((((.((((.(.((((((((((((((((((((.......)))))))))))))))))))).).)))).)))))))))).))).))..))))).)))	Chr06	10673174	10673293	-	120	-0.401667	30.83	1.3	AAGTATAACTCATTCCGTCCACC	23	0	0	11	0	0.01	0.01	5.8775	0.01	3p
novel-miR061	novel-MIR061	aagttgattcgtaacttgatccagaagtctcttagggatcaagttgatccgtAAGTCACTTCCGGATCAAGTTAcggatcaact	.(((((((((((((((((((((.(((((..((((.((((((...)))))).))))..))))).)))))))))))))))))))))	Chr01	6905374	6905457	-	84	-0.640476	41.67	1.54	AAGTCACTTCCGGATCAAGTTA	22	0	0	17	4	0.01	0.01	9.0834	3.9784	3p
novel-miR062	novel-MIR062	aaattcacaaAAGTGACTCAAGAATCCAAAGTgggatctaccactagaaaaaaaaaaggaaaaaaaaattcttacatcatatatgacaccatgagatccacaaaaagttatctaagaactcaaaattaattctaccactaaagatgctctaaggtgtcaaacatttcaatatcaacttaagcaataagagcatctttaatgatataatcacttttagattcttgaatcactttgtgtaggttttattgtgtcacataggatgcaagaactttttttctttttttgtcctagtgataaatctctctttaggttcttgtttcagtgttgtgggtttc	((((((((((.(.(((..((((((((.((((.(((((.((.((((((...(((((((((((((((...(((((.((((.(((.((((((.((((((((.(((.(((((.((.((((((((.((((...(((.((.((.((((((((((((....(((.......................)))...)))))))))))).)).)).)))...)))))).)))))).)).))))).))).)))))))).)))))).))).)))).))))).)))))))))))))))...)))))).)).))))).)))).))))))))..))).).)))))))))).	Chr01	34599837	34600171	+	335	-0.316418	30.45	1.04	AAGTGACTCAAGAATCCAAAGT	22	0	0	45	17	0.01	0.01	24.0444	16.9084	5p
novel-miR063	novel-MIR063	attccggaagaagtggttccggaagacactttcggaaccacttcttccggaattgatgatattaacttccgaaagaacttattccggaagttaatatgtccaattccggaagaagttgttccggaaccacttcttccggaattgagcattgtaacttccggaagAAGTTCTTCCGGAAATTCAACattctcattc	(((((((((((((((((((((((((...)))))))))))))))))))))))))(((.(((.((((.(((((.((((((((.((((((((((((..((((.((((((((((((((((.(((....))).)))))))))))))))).))))..)))))))))))).)))))))).))))).)).)).))).)))...	Chr10	36050218	36050412	-	195	-0.576923	42.05	1.37	AAGTTCTTCCGGAAATTCAAC	21	0	0	49	9	0.01	0.01	26.1816	8.9515	3p
novel-miR064a	novel-MIR064	taagttgatccgcaagaaccacacggatcaacttgatccgcaagaagcatacggatcaagttgatttgtatgcttctcacggatcAAGTTGATCCGTATGACTCTTACagatcaactt	.(((((((((.(.((((..((.((((((((((((((((((..((((((((((((((((...))))))))))))))))..)))))))))))))))))).))..)))).).)))))))))	Chr08	41212384	41212501	+	118	-0.6	42.37	1.42	AAGTTGATCCGTATGACTCTTAC	23	0	0	16	0	0.01	0.01	8.5491	0.01	3p
novel-miR064b	novel-MIR064	aagttgatccataagagtcatacggatcaacttgatccgtatgcttcttatagatcaacttgatccgtatgcgtcttacggatcaacttgatccgtgagaagcatacggatcaacttgatttgtagtgcttcatacagatcaagttgatctgtaagaagcatatagatcAAGTTGATCCGTATGACTCTTACggatcaactc	.(((((((((.((((((((((((((((((((((((((.((((((((((((((((((((((((((((((((((.((((((((((((...)))))))))))).))))))))))))).((((((((((........))))))))))))))))))))))))))))))).)))))))))))))))))))))))))).))))))))).	Chr12	5352222	5352423	+	202	-0.704455	39.6	1.78	AAGTTGATCCGTATGACTCTTAC	23	0	0	16	0	0.01	0.01	8.5491	0.01	3p
novel-miR065a	novel-MIR065	aacttgatctgcgagtgtcttacggatcaagttcatccacgggtaccttgcggatcAAGTTGATCCGTGACATACTTGCggatcaactt	...(((((((((((((((.(((((((((((.((.((((.((((...)))).)))).)).))))))))))).)))))))))))))))...	Chr01	36561559	36561647	+	89	-0.539326	47.19	1.14	AAGTTGATCCGTGACATACTTGC	23	0	0	11	0	0.01	0.01	5.8775	0.01	3p
novel-miR065b	novel-MIR065	gaagttgatccgcaagtatgtcatggatcaggctgatccaagagttgctcgcggatcaagttgatccgtaagacattcgcggatcaagttgatccgcgagcaacttgcgaatcAAGTTGATCCGTGACATACTTGCggatcaactt	.((((((((((((((((((((((((((((((..((((.(..((((((((((((((((((.(((((((((.........))))))))).))))))))))))))))))..).))))..))))))))))))))))))))))))))))))	Chr19	5124767	5124912	+	146	-0.729452	47.95	1.52	AAGTTGATCCGTGACATACTTGC	23	0	0	11	0	0.01	0.01	5.8775	0.01	3p
novel-miR066	novel-MIR066	tgtagagtgctgacaattctacatcggttattaggtaaacccgatgtagaaagctgatgattctacatcgattattccAATAACCGATGTAGAATGTTCaactttctac	.((((((.(.(((..(((((((((((((((((.((......((((((((((.........))))))))))......)))))))))))))))))))..))).).))))))	Chr20	8869414	8869522	+	109	-0.429358	36.7	1.17	AATAACCGATGTAGAATGTTC	21	0	0	18	0	0.01	0.01	9.6177	0.01	3p
novel-miR067	novel-MIR067	tgaaacattgtacaggtgacaaatcagttatttggaaaaaaaatttctcacgttgcacagtttttttttttttccattacttggggaatcgatttttcaactgatataaaaaaaaaaactgtgcaaagttgagaaatcgtttttcccAATAACTGATTTGTCACCTGCacaatgtttt	.((((((((((.((((((((((((((((((((.(((((((..(((((((((.(((((((((((((((((((....((((.((((((((....)))))))).))))..))))))))))))))))))).).))))))))..))))))).)))))))))))))))))))).))))))))))	Chr16	5522953	5523130	-	178	-0.493258	30.34	1.63	AATAACTGATTTGTCACCTGC	21	0	0	44	22	0.01	0.01	23.51	21.8815	3p
novel-miR068	novel-MIR068	taattttagataattattcaattacaatttattgcccgtatgactttcacaatgtgatacatAATAATTTGTGATTGGATGATGGtataaaagtt	...(((((....(((((((((((((((.((((((...((((.((.........)).)))).)))))).)))))))))))))))....)))))...	Chr09	20135269	20135363	+	95	-0.273684	24.21	1.13	AATAATTTGTGATTGGATGATGG	23	0	0	13	0	0.01	0.01	6.9461	0.01	3p
novel-miR069	novel-MIR069	ttttcggaagaagtggttcttcctgaagcactgaaaggtcattcggaagaaccctttttccggaaactttccggaagatttccggaagacctttcAATACTTCCGGAAGAACCCTTcttccggaac	.((((((((((((.(((((((((.((((...(((((((((.((((((((......((((((((((...)))))))))))))))))).)))))))))...)))).))))))))))))))))))))).	pseudoChr01	26502070	26502195	+	126	-0.580952	46.03	1.26	AATACTTCCGGAAGAACCCTT	21	0	0	44	9	0.01	0.01	23.51	8.9515	3p
novel-miR070	novel-MIR070	accaagaatatgcctatcaagaccatgtgattttatttgttctagtttgtattactactattcttagacaattgttatctgtcttaaccatgattataagctacacagcggaagaaataaAATCACATGGTCTTGATAGGCAtattcctagt	.....(((((((((((((((((((((((((((((((((.((((((((((((..............(((((.........)))))..........)))))))).......)))).))))))))))))))))))))))))))))))))).....	Chr17	36739683	36739834	-	152	-0.421711	32.24	1.31	AATCACATGGTCTTGATAGGCA	22	0	0	12	0	0.01	0.01	6.4118	0.01	3p
novel-miR071a	novel-MIR071	attttatcaaAATCGATGTTGTAAGGTGCAaaacaacatcgattctgccaaaatcgatgttgcattgaacattacaacatcggttttgacagaactaatgttataatccaccatacaacatcggttttgatcaaaatc	(((((((((((((((((((((((.((((......(((((...(((((.((((((((((((((.(........).)))))))))))))).)))))...)))))......)))).)))))))))))))))))).))))).	Chr04	8350833	8350970	+	138	-0.416667	33.33	1.25	AATCGATGTTGTAAGGTGCA	20	0	0	13	0	0.01	0.01	6.9461	0.01	5p
novel-miR071b	novel-MIR071	gttttgacaaAATCGATGTTGTAAGGTGCAaaacaacatcggttctgccaaaattgatgttgtaatgcaacttataacattggtttctccaaaaa	.(((((...((((((((((((((((.((((..((((((((((((.......))))))))))))..)))).))))))))))))))))...))))).	Chr06	41490461	41490555	+	95	-0.401053	33.68	1.19	AATCGATGTTGTAAGGTGCA	20	0	0	13	0	0.01	0.01	6.9461	0.01	5p
novel-miR071c	novel-MIR071	ttttaacaaaAATCGATGTTGTAAGGTGCAtaacaatatcagttttggtcgcaacttacaacatcgtttttgaccaaaatcgatgttgtaatgcaccttacaacatagattcttccaaaaccgatgttgttttgc	..........((((.((((((((((((((((.((((((((.((((((((((.(((..........)))..)))))))))).)))))))).)))))))))))))))).))))....((((((.......)))))).	Chr07	20927867	20928001	+	135	-0.395556	34.07	1.16	AATCGATGTTGTAAGGTGCA	20	0	0	13	0	0.01	0.01	6.9461	0.01	5p
novel-miR071d	novel-MIR071	ttttggttaaAATCGATGTTGTAAGGTGCAtaataacatcggttttgacaaaaccgacatgcgccttacaacaatagttttaagcaaat	.((((.(((((((...(((((((((((((((.......((((((((...)))))))).)))))))))))))))...))))))).)))).	Chr12	18008851	18008939	-	89	-0.406742	33.71	1.21	AATCGATGTTGTAAGGTGCA	20	0	0	13	0	0.01	0.01	6.9461	0.01	5p
novel-miR072	novel-MIR072	atcgatattttcgtgcattcacaataccgattttatgaaaAATCGATGTTGTCAGTGAACCgcaatatcga	.((((((((...((.((((.((((((.(((((((....))))))).)))))).)))).))...))))))))	Chr02	16498623	16498693	-	71	-0.307042	35.21	0.87	AATCGATGTTGTCAGTGAACC	21	0	0	17	0	0.01	0.01	9.0834	0.01	3p
novel-miR073	novel-MIR073	attgatattgttttttgcactacaacatcggtttttttttccttctaaaAATCGATGTTGTGAGTGCACTacaacatgaa	.((.((.((((....(((((((((((((((((((((..........))))))))))))))).))))))..)))).)).))	Chr06	16864453	16864532	+	80	-0.34375	31.25	1.1	AATCGATGTTGTGAGTGCACT	21	0	0	13	0	0.01	0.01	6.9461	0.01	3p
novel-miR074	novel-MIR074	cataagctaaAATGAACTTATGCACCTTAGCTtttggagaagttaaatgaaaagagcttctataaaagctaagtgcataagttgattttcgattatgc	(((((.(.(((((.(((((((((((.((((((((((.(((((((..........))))))).))))))))))))))))))))).))))).).))))).	Chr05	31133343	31133440	+	98	-0.419388	31.63	1.33	AATGAACTTATGCACCTTAGCT	22	0	0	11	0	0.01	0.01	5.8775	0.01	5p
novel-miR075	novel-MIR075	tgactgtataaaataattttatgttatcatttaattacaaatcattgtttatgtgatttttaaataattattctaaaagtcaataaacttatcatatatgatgaattatgattgAATGACGGTATAAAATTATTTTataacaatag	....(((((((((((((((((((((.(((((((((((.((.(((((((.(((((((((((((...........)))))))))..........)))).))))))).)).))))))))))).)))))))))))))))))).)))....	Chr16	8733668	8733813	+	146	-0.240411	17.12	1.4	AATGACGGTATAAAATTATTTT	22	0	0	18	0	0.01	0.01	9.6177	0.01	3p
novel-miR076a	novel-MIR076	aagttttgaaAATGATCTTTTTAGTCCCTATAattttataattcttactttgttagtccttataattttcaaatcacaagaccaaaagagaattaaaatggaaaactaaaaataatacttttaaactatatggactaaaaaagaattaaaatgtaaactatagagactaaaaagatcactttcaaacta	.(((((.((((.((((((((((((((.(((((..((((((.......((((.(((((((.((((.(((.................(((((.((((...(((....)))....)))).)))))))).)))).))))))).))))........)))))).))))).)))))))))))))).))))))))).	Chr11	9911501	9911689	-	189	-0.231746	21.69	1.07	AATGATCTTTTTAGTCCCTATA	22	0	0	15	0	0.01	0.01	8.0148	0.01	5p
novel-miR076b	novel-MIR076	atagtttgaaAATGATCTTTTTAGTCCCTATAatttacattttaattctcttttagtcctgtaattttgaaagcaatttttttaattctttcatgatttttatttttttaattcctataattttcaaattataagaagtaaaaaagaattaaaatacaaattataaaaactaaaaataatatttttaaactatatgaactaaaaaaaaattaaaatataaactatgcggactaaaaagatcacattcaaactata	((((((((((..(((((((((((((((.((((.((((.(((((((((...(((((((.....((((.((((((.((((.....)))))))))).))))....((((((((.(((.(((((((....))))))).))).))))))))..............(((((.....(((((((...))))))).....))))))))))))...))))))))).)))).)))).)))))))))))))))..)))))))))).	Chr12	39002552	39002806	-	255	-0.245882	16.86	1.46	AATGATCTTTTTAGTCCCTATA	22	0	0	15	0	0.01	0.01	8.0148	0.01	5p
novel-miR077	novel-MIR077	tttgcaagtatattgaatttacagtggaacattctctctaaccgggggttaaattcacaaaatggcacacatagcaaatatttgtgatcctggcaattgtcaacttacattcacacaaagtaaagagacacaaatgttagtatgacgattatttgctatgtgtgctaagacccatttagacagAATGTTTCACTGTAAATTCAACatgtttgcaa	.((((((((((.(((((((((((((((((((((((.(((((....(((((............((((((((((((((((((.((((.((.((((((..((((...((((...........))))...))))....)))))).)).)))).)))))))))))))))))).)))))..))))).))))))))))))))))))))))).))))))))))	Chr09	1450595	1450809	-	215	-0.425581	34.42	1.24	AATGTTTCACTGTAAATTCAAC	22	0	0	11	0	0.01	0.01	5.8775	0.01	3p
novel-miR078	novel-MIR078	taaaattaaaAATTAATTGAACTTGAAACGGtagtaacttttttataggaatatccgtttgaaacccataatatgttaaaatgcttgaaattgaaggaggaatcccctgaaaaattcccaaaggggatttggttaactcatttttccaaaaataggatttaagattcaaatatttttggaaaaatgagttgaccttcgggaatttgccacgggattcctccttcaatttcgagcattttaatatattatgggcctcaaacagacatttctatcaaaaggttacaaccgtctcaagttcaattaatttttaattttt	.(((((((((((((((((((((((((.(((((.((((((((((.((((((((.((.((((((..((((((((((((((((((((((((((((((((((((((((((.((..((((((((.....(((...(((((((((((((((((((((((((((((...)))))...)))))))))))))))))))))))))))))))))))..)).))))))))))))))))))))))))))))))))))))))))))..)))))).)).)))))))).)))))))))).))))).))))))))))))))))))))))))).	Chr07	2937115	2937430	-	316	-0.558228	30.38	1.84	AATTAATTGAACTTGAAACGG	21	0	0	12	0	0.01	0.01	6.4118	0.01	5p
novel-miR079	novel-MIR079	tttatattttAATTCCATTTTAGTCCTTACCatcaaaatatgaacaatattatcaattacaattaactataaaaatattaacaagtaattcgtaactaatttattataaaataatttgtaataaaaaaaataattgataatttataactaatttgtaactaattatttttatatttttttatagtaaggactaaaaagtaattaaaatataaat	((((((((((((((.(.(((((((((((((.((.((((((((((.((((.......(((((((((..((((((..((((((..(((........)))..(((((((((((....)))))))))))........)))))).))))))..))).)))))).....))))))))))))))...)).))))))))))))).).)))))))))))))).	Chr03	18590414	18590627	+	214	-0.202804	13.08	1.55	AATTCCATTTTAGTCCTTACC	21	0	0	16	0	0.01	0.01	8.5491	0.01	5p
novel-miR080	novel-MIR080	tttacattttAATTCTCTTTTAGTCCTTGTAGtttaaaagtattctttttagtccctatagtttacattttaattctcttttactccatgtaatttgaaaactatagggactaaaaagaccactttcaaaactacagggactaaaagagaattaaaatgtaaac	(((((((((((((((((((((((((((((((((((.(((((..(((((((((((((((((((((.((..(((..................)))..)).)))))))))))))))))))))..)))))..))))))))))))))))))))))))))))))))))).	Chr05	26093587	26093750	-	164	-0.503049	26.22	1.92	AATTCTCTTTTAGTCCTTGTAG	22	0	0	13	0	0.01	0.01	6.9461	0.01	5p
novel-miR081a	novel-MIR081	ttaaaaaataACAAGTCGTAGCCGGTGTTATTacttctgagtcagaagtcctaacacctgtttcgacttatcccattttgaa	((((((......((((((.(((.(((((((..(((((((...)))))))..))))))).))).))))))......)))))).	Chr06	51362933	51363014	-	82	-0.34878	36.59	0.95	ACAAGTCGTAGCCGGTGTTATT	22	0	0	12	2	0.01	0.01	6.4118	1.9892	5p
novel-miR081b	novel-MIR081	ttaaaaaataACAAGTCGTAGCCGGTGTTATTacttctgagtcagaagtcctaacacctgtttcgacttatcccattttgaa	((((((......((((((.(((.(((((((..(((((((...)))))))..))))))).))).))))))......)))))).	Chr08	47812745	47812826	-	82	-0.34878	36.59	0.95	ACAAGTCGTAGCCGGTGTTATT	22	0	0	12	2	0.01	0.01	6.4118	1.9892	5p
novel-miR082	novel-MIR082	gtttttcagaACACCATCTTAGAATCTTCACTAattttcaaatttttttaaaaaaaatgataagacgatttttctaatagtcgtcttagaaagtgtactttctaagatggtttttgagtaaca	(((.(((((((.((((((((((((....((((.........(((((((...)))))))..((((((((((........))))))))))...))))....))))))))))))))))))).))).	Chr12	14165556	14165678	+	123	-0.312195	26.02	1.2	ACACCATCTTAGAATCTTCACTA	23	0	0	23	3	0.01	0.01	12.2893	2.9838	5p
novel-miR083	novel-MIR083	atacttaaaaACATCCCCGTTTAGTCCTTACacatactgtttttaatctaaccatagggacctaaaggaattaaaatgatatgtgtaggaactgaaaggggatgtttttaagtgtagggactgaaaggggatgtttttaagtata	((((((((((((((((((.(((((((((((((((((((.((((((.(((.((((((.......................)))).)).)))..)))))).)).)))......)))))))))))))).)))))))))))))))))).	Chr09	47855909	47856053	+	145	-0.381379	33.79	1.13	ACATCCCCGTTTAGTCCTTAC	21	12	7	0	0	2.9301	1.8654	0.01	0.01	5p
novel-miR084	novel-MIR084	cggttcacatcggtttttatatagaactgatgttaacgtatattgatttttataaaaaattgatgttaacgtataACATCGATTCTGTATAAAAACCGatgttaacct	.((((.((((((((((((((((((((.((((((((((((((((((((((((...))))))))))))..)))).)))))))).)))))))))))))))))))).)))).	Chr02	7691613	7691720	+	108	-0.462963	27.78	1.67	ACATCGATTCTGTATAAAAACCG	23	0	0	11	0	0.01	0.01	5.8775	0.01	3p
novel-miR085-3p	novel-MIR085	tatcatattcatcaccagatgaattcacactaacatgggtcagcaatctcctttcttatggttgttactctcatgtTAGTGTGCATTCATCTGATGGtgattaagat	.(((.((.((((((.(((((((((.((((((((((((((..(((((((...........)))))))...)))))))))))))).))))))))).)))))).)).)))	Chr20	27401586	27401692	-	107	-0.457009	36.45	1.25	TAGTGTGCATTCATCTGATGG	21	0	0	40	6	0.01	0.01	21.3728	5.9677	3p
novel-miR085-5p	novel-MIR085	tatcatattcatcACCAGATGAATTCACACTAACatgggtcagcaatctcctttcttatggttgttactctcatgttagtgtgcattcatctgatggtgattaagat	.(((.((.((((((.(((((((((.((((((((((((((..(((((((...........)))))))...)))))))))))))).))))))))).)))))).)).)))	Chr20	27401586	27401692	-	107	-0.457009	37.86	1.22	ACCAGATGAATTCACACTAAC	21	50	32	0	0	12.2087	8.5276	0.01	0.01	5p
novel-miR086	novel-MIR086	gttggtttaaACCCGATGTAGAAAGTTCCCTTacaacatcagttttggccaaaaccaatgtcttaagtacattcaacatcggtttttacaaaacccgatgttgtaaatgcattttctacatcagtttttatagaaccgatgtaaaaagcgcttcagaatacacaattcaacattagtttagccaaaaattgatattataatggcattttctacatcgggttttttagaaccgatg	((((((((((((((((((((((((((.((.(((.((.((((((((((((..((((.(((((............(((((((((((((...)))).))))))))).....((.((((.((((((.(((((...))))).)))))).)))).))....((((.....)))).))))).)))).))).))))))))).)).))).)).))))))))))))))))))....)))))))).	Chr19	4575285	4575519	-	235	-0.337447	33.62	1	ACCCGATGTAGAAAGTTCCCTT	22	0	0	13	0	0.01	0.01	6.9461	0.01	5p
novel-miR087a	novel-MIR087	tgtagatacaACCGATGTAGAAAGTGTCTTTaccgatgttgtaaatatactttttacatcgattgcagccata	........(((.(((((((((((((((.(((((.......))))).))))))))))))))).)))........	Chr16	8287407	8287479	-	73	-0.320548	34.25	0.94	ACCGATGTAGAAAGTGTCTTT	21	0	0	10	0	0.01	0.01	5.3432	0.01	5p
novel-miR087b	novel-MIR087	tcaatgttgaattatatattctgaaatactttctacattggttctgtaaaaatcgatgttgaaagttatagacaacatcggtttttgaaaaaaccgatgttgaatttgattacgacatcggtttttacggaACCGATGTAGAAAGTGTCTTTacaacatcgg	...((((((............((((((((((((((((((((((((((((((((((((((((..(((((.(..(((((((((((((....)))))))))))))..).))))).)))))))))))))))))))))))))))))))))))).))))))))))...	Chr16	10394956	10395117	-	162	-0.469753	32.1	1.46	ACCGATGTAGAAAGTGTCTTT	21	0	0	10	0	0.01	0.01	5.3432	0.01	3p
novel-miR087c	novel-MIR087	cactactacaaaaggcatttaacatcggttaaaaaaatcatttaacatcagttttaaaaccaatgttgtatctagcgatgttgaaagtcaatcactttcaacatctgttttaaaattgatgtgaaaaacacatttctacatcaattgttcctaaaaccgatgtaggaaatgtgtcgaaatttgtaaatctgccaattaccacatcggttgtggttttaACCGATGTAGAAAGTGTCTTTtttaaattag	.........(((((((((((.(((((((((((((......(((.((((((((((((((((....((((....))))((((((((((((.....)))))))))))).)))))))))))))))).))).(((((((((((((((..((........))..)))))).)))))))))...((((.(((....))).)))).(((((.....))))))))))))))))))...))))))))))).........	Chr12	24295388	24295636	-	249	-0.321687	30.92	1.04	ACCGATGTAGAAAGTGTCTTT	21	0	0	10	0	0.01	0.01	5.3432	0.01	3p
novel-miR088	novel-MIR088	aaattgatgttgtaagtgcttagacgatatcggttatttgaaaaccgatgttaacaacttgatttagaactattttaacatcagttatttgaaaACCGATGTCGTCTAAGCACTTACaacatcgatt	.((((((((((((((((((((((((((((((((((.(((((((((.((((((((....................)))))))).))).))))))))))))))))))))))))))))))))))))))))	Chr14	29491958	29492084	-	127	-0.510236	31.5	1.62	ACCGATGTCGTCTAAGCACTTAC	23	0	0	17	0	0.01	0.01	9.0834	0.01	3p
novel-miR089	novel-MIR089	aaaacagatgtcgttaagcacttacaacatcgattttcaaataatcgatgttaaaatcacactaaatttaggtctaacatcggttatttgaagACCGATGTTGTAAGTGCTTAACAacatcagttt	.((((.(((((.((((((((((((((((((((.((((((((((((((((((((.....((.(((....))))).)))))))))))))))))))).)))))))))))))))))))).))))).))))	Chr05	27102937	27103062	-	126	-0.515873	31.75	1.63	ACCGATGTTGTAAGTGCTTAACA	23	0	0	30	7	0.01	0.01	16.0296	6.9623	3p
novel-miR090	novel-MIR090	aaaatggcatgcacatatggattgacaatccgtatgacccatacgaattgacaatccgtatgACCGATTGTCAATCCGTATGTGCatatggattt	........((((((((((((((((((((((.((......((((((...........)))))))).))))))))))))))))))))))........	Chr18	41957106	41957200	-	95	-0.421053	40	1.05	ACCGATTGTCAATCCGTATGTGC	23	0	0	12	3	0.01	0.01	6.4118	2.9838	3p
novel-miR091	novel-MIR091	aaaacaatttACCGTTATGTGTCTGTTTGGCCgttgactgtccaaaattttgattgataggtttaaggagaacatgacacttggcatgttatttgacacatgtcatgttttattgaacttattagtcaaacatataattttgaccgatcaacggtcaaacaggcccatagtggtaaattgttttg	(((((((((((((((((((.((((((((((((((((((.(((.(((((((((((((((((((((((..(((((((((((..((.((.......)).))..))))))))))).)))))))))))))))))......))))))))).).))))))))))))))))).))))))))))))))))))).	Chr09	2923203	2923387	-	185	-0.466486	34.59	1.35	ACCGTTATGTGTCTGTTTGGCC	22	0	0	35	30	0.01	0.01	18.7012	29.8384	5p
novel-miR092	novel-MIR092	aaatttacgaACCTAAGAATTGTCAATCCGTAtaaacagatatggattgacaattcgtatggttcatacggat	........(((((...(((((((((((((((((......)))))))))))))))))....)))))........	Chr10	47313091	47313163	-	73	-0.423288	32.88	1.29	ACCTAAGAATTGTCAATCCGTA	22	0	0	15	0	0.01	0.01	8.0148	0.01	5p
novel-miR093	novel-MIR093	ccttcatttactccatacgaattgtcaatccgtatggtttatacaaattgttaatttgtatgattcatACGGATTGGCAAGCTGCATGGTCatatagattt	............((((.((..((((((((((((((((.(((((((((((...))))))))))).))))))))))))))))..)).))))............	Chr02	13631802	13631902	-	101	-0.388119	33.66	1.15	ACGGATTGGCAAGCTGCATGGTC	23	0	0	0	10	0.01	0.01	0.01	9.9461	3p
novel-miR094a	novel-MIR094	cttgaccatcACGTGTCGTGCTTTTATTGGatgttgatcgccatgtgttgtgcgtttattggacgttaatttcatgcaattaattaatgtcaacctccaataaaattgcaacatgtggcgatcaacttctaataaaaatgcgacacatggcaatcaagg	(((((((((...((((((((.((((((((((.(((((((((((((((((((...(((((((((((((((((..........))))))))......)))))))))...))))))))))))))))))).)))))))))).))))))))))))...))))).	Chr16	28657500	28657658	+	159	-0.458491	38.36	1.2	ACGTGTCGTGCTTTTATTGG	20	0	0	13	0	0.01	0.01	6.9461	0.01	5p
novel-miR094b	novel-MIR094	attgatcaccACGTGTCGTGCTTTTATTGGacattggccgtcacatgtctcatgtttcttggacgttaatttcatacacctaattaacgtcaacctccaataaaatcgtgacacatgacggttaacatccaataaaagcgcaatatgtggcggctaag	.(((.((.((((((((.((((((((((((((..((((((((((..(((.((((((((.(((((((((((((..........))))))))......))))).)))..))))).)))))))))))))..)))))))))))))).)))))))).)).))).	Chr18	18585465	18585622	+	158	-0.396835	41.14	0.96	ACGTGTCGTGCTTTTATTGG	20	0	0	13	5	0.01	0.01	6.9461	4.9731	5p
novel-miR094c	novel-MIR094	gttgaccaccACGTGTTGCGATTTTATTGGaggttgacattaattaggtacacaaaattaacgtccaataaacgtgcgacatgtgacgatcaacatctaataaaagtgtgacatgtgacggtcaacg	(((((((..(((((((((((.((((((((((.(((((..........((.((((......((((.......))))......))))))..))))).)))))))))).)))))))))))..))))))).	Chr01	43019290	43019416	-	127	-0.361417	40.16	0.9	ACGTGTTGCGATTTTATTGG	20	0	0	23	3	0.01	0.01	12.2893	2.9838	5p
novel-miR095	novel-MIR095	tgcataatgaACGTTGACATCGGTTTTTCTAGaaaaccgatgttaatattttacattaacatcggttttctagaaaaccgatgtcaacgttcattatgcat	(((((((((((((((((((((((((((.(((((((((((((((((((.......)))))))))))))))))))))))))))))))))))))))))))))).	Chr08	23856279	23856379	+	101	-0.70297	32.67	2.15	ACGTTGACATCGGTTTTTCTAG	22	0	0	14	0	0.01	0.01	7.4805	0.01	5p
novel-miR096a-3p	novel-MIR096	aaacttcatgtgcactatctatattgcctctctttgcatacatggtaacaagagaattgatttccatgctctactgatgctgccaaaggtaaattcagttgaataatgctctgggtgtaaataattctcttgttaccatgtatgcaaaGAGAGACAATATTGATAGTGCacatgaagtt	.((((((((((((((((((.((((((.((((((((((((((((((((((((((((((((((.((((.((((.(((((...((((...))))...))))).)).....))..)))).))...)))))))))))))))))))))))))))))))).)))))).))))))))))))))))))	Chr08	12336780	12336958	+	179	-0.565922	35.75	1.58	GAGAGACAATATTGATAGTGC	21	4	4	0	0	0.9767	1.066	0.01	0.01	3p
novel-miR096a-5p	novel-MIR096	aaacttcatgtgcACTATCTATATTGCCTCTCTTtgcatacatggtaacaagagaattgatttccatgctctactgatgctgccaaaggtaaattcagttgaataatgctctgggtgtaaataattctcttgttaccatgtatgcaaaGAGAGACAATATTGATAGTGCacatgaagtt	.((((((((((((((((((.((((((.((((((((((((((((((((((((((((((((((.((((.((((.(((((...((((...))))...))))).)).....))..)))).))...)))))))))))))))))))))))))))))))).)))))).))))))))))))))))))	Chr08	12336780	12336958	+	179	-0.565922	36.57	1.56	ACTATCTATATTGCCTCTCTT	21	0	0	0	12	0.01	0.01	0.01	11.9353	5p
novel-miR096b	novel-MIR096	taaatttgtgACTCGTTGTCACTTTAGTCCTtagatttaacgaaattaaaaataaaatgtcttcgtctcatctccaaggcccggactgtcattttggtctctgaacatatgttgatattattacttaagtcgcacgtagcatttaactttggaccaaagtgactgacaaaatacaattttggggacatttttttgaattttgttaactttagggactaaaatgacaacgaatcataattttag	((((.((((((.(((((((((.(((((((((((((.(((((((((((..(((.((((((((((.((((........)))).....(.(((((((((((((.((((..(((((((((.(((.....))))))).)))))...)))).....))))))))))))).).((((((...))))))))))))))))))).))))))))))).))))))))))))).))))))))).)))))).)))).	Chr05	1281397	1281639	-	243	-0.331276	32.51	1.02	ACTCGTTGTCACTTTAGTCCT	21	32	8	0	0	7.8136	2.1319	0.01	0.01	5p
novel-miR096c	novel-MIR096	taaaaccgtgACTCGTTGTCACTTTAGTCCTtagatttaacgaaataaaatgtcatcgtctcatctttatctccctaaatctaaccgtcattttggtcactgaacatatgctgatattattacttaagtcacacgtagcatgtaactttggaccaatgtgagtgataaaatacaatttcagggttttgaattttgttaaatttagggactaaaatgacaacgaatcataattttgg	(((((..((((.(((((((((.((((((((((((((((((((((((...(((....))).............((((((((......((((((((((((.......((((((((......................)))))))).......)))))....)))))))........)))).))))......)))))))))))))))))))))))).))))))))).))))..))))).	Chr17	9728969	9729204	-	236	-0.283051	32.63	0.87	ACTCGTTGTCACTTTAGTCCT	21	32	8	0	0	7.8136	2.1319	0.01	0.01	5p
novel-miR097	novel-MIR097	tcatttcttaACTGAGCATCGATGTGGAAAagcgttattttacatcgttcactaagataacaccgatgtaaaaggtctaatttctacatcgatggtcaggaaagcaccgt	......(((..((((.((((((((((((((.......((((((((((................)))))))))).......)))))))))))))).))))..)))......	Chr01	6668279	6668388	-	110	-0.366364	38.18	0.96	ACTGAGCATCGATGTGGAAA	20	0	0	19	6	0.01	0.01	10.1521	5.9677	5p
novel-miR098	novel-MIR098	ccctttccaaACTGTCTCTGTGTTGTTCATTCGaaacgataccattttcatgatttttaaaattgaatcacaaccctaaatattaatacaactgttatgcgacatcgttttgaatggacaacacagaaacaacttgaaaaagaa	..((((.(((..(((.(((((((((((((((((((((((...........((((((........))))))......................((((....))))))))))))))))))))))))))).)))..)))..))))..	Chr02	42745406	42745549	+	144	-0.2875	32.64	0.88	ACTGTCTCTGTGTTGTTCATTCG	23	0	0	36	17	0.01	0.01	19.2355	16.9084	5p
novel-miR099	novel-MIR099	tgaaacttttACTTCTGTTTTTAGTCCCTTAACtttttttccgtcttgacttttagtcccttaactttattttcatccttacttttagttccttaaaaggattaaatgtaaggacgaaaaaaaagttaaaggactaaaaataaggatgaaaaaaaagataatggactaaaaacagaaatgaaaagtttagggactaaaaatagaaattctaaaaagtttaa	..((((((((..(((((((((((((((.(((.((((((((.((((((...(((((((((.((((((((.(((((.(((((((.((((((.(((....))))))))).))))))).))))).)))))))).)))))))))...)))))).)))))))).))).)))))))))))))))...))))))))..(((((.....((((...))))...)))))..	Chr13	12626773	12626993	+	221	-0.371493	25.79	1.44	ACTTCTGTTTTTAGTCCCTTAAC	23	0	0	13	0	0.01	0.01	6.9461	0.01	5p
novel-miR100	novel-MIR100	gttgatccgtaagccttttacgaatcaacttgatccgtaaaccttttacggaacaatacggatcaACTTGATCCATAGAAGTCTTACggatcaag	.((((((((((((.((((((.(.(((((.((((((((((..((......)).....)))))))))).))))).).)))))).)))))))))))).	Chr02	6782049	6782143	+	95	-0.447368	40	1.12	ACTTGATCCATAGAAGTCTTAC	22	0	0	16	7	0.01	0.01	8.5491	6.9623	3p
novel-miR101a	novel-MIR101	ttacggatcaACTTGATCCATAGAAGCCTTACggattaacttgatccgtaagccttttacggatcaagttgatccgtat	.((((((((((((((((((.((((((.(((((((((((...))))))))))).)))))).)))))))))))))))))).	Chr13	33388586	33388664	-	79	-0.648101	40.51	1.6	ACTTGATCCATAGAAGCCTTAC	22	0	0	12	0	0.01	0.01	6.4118	0.01	5p
novel-miR101b	novel-MIR101	gttgattcgtaagccttttacgaatcaacttgatccgtaagccttttatggaataatacggatcaACTTGATCCGTAGAAGCCTTACggatcaag	.((((((((((((.((((((((.(((((.((((((((((..((......)).....)))))))))).))))).)))))))).)))))))))))).	Chr10	6568113	6568207	-	95	-0.493684	40	1.23	ACTTGATCCGTAGAAGCCTTAC	22	0	0	43	18	0.01	0.01	22.9757	17.903	3p
novel-miR101c	novel-MIR101	cttgatccgtaagccttttacgaatcaacttgatccgtaagtcttttacagaacaacacggatcaACTTGATCCGTAGAAGCCTTACggatcaagt	(((((((((((((.((((((((.(((((.(((((((((...(((.....))).....))))))))).))))).)))))))).))))))))))))).	Chr12	20439587	20439682	-	96	-0.517708	41.67	1.24	ACTTGATCCGTAGAAGCCTTAC	22	0	0	43	18	0.01	0.01	22.9757	17.903	3p
novel-miR102	novel-MIR102	gatgttaacatattcattcaacatcggtttttaagaccaaccgatgttagtagttagccaacaacatcggtttttggtaaaataaaaccgatgttgttttaggataacaaacatcgattattggtgaaaatcgatgttgtatgttcaacaacaacattgattttatAGAAACCGATGTTGTAAATGAagcttaatat	.(((((((....(((((((((((((((((((((..(((((.(((((((.((.(((....(((((((((((((((.........)))))))))))))))....))).)).)))))))....))))).((((((((((((((.(((...))))))))))))))))).)))))))))))))))..))))))..)))))))	Chr06	19546546	19546742	+	197	-0.370558	30.96	1.2	AGAAACCGATGTTGTAAATGA	21	0	0	12	0	0.01	0.01	6.4118	0.01	3p
novel-miR103a	novel-MIR103	gttcttaaaccatcttagaaggtacaatttttaagacggttttgttaagaaccattttagaaatttttttctgaaaaaataatggatgcctctaaaacgattaatgggaaaaaccgtcttAGAAAGTAGACCTTCTAAGACGGttctctgaag	.(((...((((.(((((((((((....((((((((((((((((........((((((((((((....)))))))......))))).(.((..(((.....)))..)).)))))))))))))))))....))))))))))).))))....))).	Chr14	41590931	41591083	-	153	-0.32549	32.03	1.02	AGAAAGTAGACCTTCTAAGACGG	23	0	0	12	0	0.01	0.01	6.4118	0.01	3p
novel-miR103b	novel-MIR103	ttagctaacaaccatcttagaatgttcattttttaagacggtcgtctaataaccgtcttagaaaacccactttctaagacagtcattagttaacaaccgtcttAGAAAGTGGACATTCTAAGACGGtcattagcta	.(((((((..(((.((((((((((((((((((((((((((((.(((((((.((.((((((((((......)))))))))).)).)))))...)).)))))))))))))))))))))))))))).)))..)))))))	Chr17	21669733	21669868	+	136	-0.519853	36.03	1.44	AGAAAGTGGACATTCTAAGACGG	23	0	0	12	2	0.01	0.01	6.4118	1.9892	3p
novel-miR103c	novel-MIR103	ttagctaacaaccgtcttagaatgttcattttttaagacggtcgtctaataaccgtcttagaaaatccactttctaagatagtcattagttaacaaccgtcttAGAAAGTGGACATTCTAAGACGGtcattagcta	.(((((((..((((((((((((((((((((((((((((((((.(((((((.((.((((((((((......)))))))))).)).)))))...)).))))))))))))))))))))))))))))))))..)))))))	Chr20	7936703	7936838	+	136	-0.551471	35.29	1.56	AGAAAGTGGACATTCTAAGACGG	23	0	0	12	2	0.01	0.01	6.4118	1.9892	3p
novel-miR103d	novel-MIR103	gatggtcgttAGAAAGTGGACATTCTAAGACGGtcattagctaatgaccgtcttagatagtatactttctaagatggttcttagtgggaccgtct	........((((((((((.((..(((((((((((((((....)))))))))))))))..)).))))))))))(((((((((....))))))))).	Chr07	12719693	12719787	+	95	-0.507368	41.05	1.24	AGAAAGTGGACATTCTAAGACGG	23	0	0	12	2	0.01	0.01	6.4118	1.9892	5p
novel-miR103e	novel-MIR103	gatggttctgaaactgtcttagaaggtccaattttttagactgttttgtcaagaactatcttagaaattgttttctgaaaaaaaaaagatggatgcttctaagacgatttctaggaaaaaccatattAGAAAGTGGACCTTCTAAGACGGtttttcccat	.((((....(((((((((((((((((((((.((((((((...(((((....)))))..((((((((((((((((..(((.................))).)))))))))))))))).........)))))))))))))))))))))))))))))..))))	Chr04	15758701	15758860	-	160	-0.3575	33.12	1.08	AGAAAGTGGACCTTCTAAGACGG	23	0	0	63	7	0.01	0.01	33.6621	6.9623	3p
novel-miR104	novel-MIR104	acgacggtcgAGAACGACCGTCTTAGAATGCTGaaacgatcgatgtaaaatgttcggcattctaagacgttctttaacacgtgaccgtctt	..((((((((.(((.((.(((((((((((((((((.................))))))))))))))))).)).))....).))))))))..	Chr19	12200668	12200758	-	91	-0.407692	45.05	0.9	AGAACGACCGTCTTAGAATGCTG	23	0	0	10	0	0.01	0.01	5.3432	0.01	5p
novel-miR105	novel-MIR105	atatttttaaaaatttataattttaatttttttattttaaaataaaaatatttagtctttcagttatgtaatgaaaatttaatattttgatcttttcaaaaaaattgtattgtttgataaaaaattagtctgatgtgaccaaaatatagtgacataatataaagttatttgtttaaactatgatatagttaatgttaatatcttaatagttaatattttagtttgacgcaagtatgaaagtcacaaattttataaaagtgaaagcctaaatgtttctattttaaaataagAGAACTAAAATTGTGAATTTtaaaaaataa	.(((((((.((((((((((((((((.((((((((((((((((((.((((((((((.((((((.((.(((((((((((.((((....))))..))))))......(((((((((.(.((.........(((......))).........)).).)))))))))...(((((((((((((((.(((((......((((((....))))))....))))).)))))))).)))))))...............))))).)).)))))).)))))))))).)))))))))))))))))).)))))))))))))))).))))))).	Chr03	34660650	34660969	-	320	-0.23625	16.25	1.45	AGAACTAAAATTGTGAATTT	20	0	0	12	0	0.01	0.01	6.4118	0.01	3p
novel-miR106	novel-MIR106	taaaaaagaaactttctaaggcggttcttcacagaaccgatgtagaaactatattctaagacggtcctcttacatgcccgttttagaatataatactttataaggcggttctaAGAAGAACCGATGTAGAAAGCaatccatttt	...........(((((((...(((((((((..(((((((.((((((...(((((((((((((((..(........).)))))))))))))))....))))))...)))))))..)))))))))...)))))))...........	Chr09	6763518	6763661	-	144	-0.368056	35.42	1.04	AGAAGAACCGATGTAGAAAGC	21	0	0	16	0	0.01	0.01	8.5491	0.01	3p
novel-miR107	novel-MIR107	gttgatccgtAGAAGACTTCCGGATCAACTTGatctgtaactttcggattaagttgatccagaagtcttttacggatcaact	((((((((((((((((((((.((((((((((((((((.......)))))))))))))))).)))))))))))))))))))).	Chr01	46785958	46786039	-	82	-0.702439	40.24	1.75	AGAAGACTTCCGGATCAACTTG	22	0	0	128	78	0.01	0.01	68.3928	77.5798	5p
novel-miR108	novel-MIR108	ttacggatcaacttgatccgtaagccttttacggaacaatatggatcaagttgattcgtAGAAGTCTTACGGATCAAGTtgatctgtat	.(((((((((((((((((((((((.((((((((((.((((.((...)).)))).)))))))))).))))))))))))))))))))))).	Chr10	38808527	38808615	-	89	-0.588764	38.2	1.54	AGAAGTCTTACGGATCAAGT	20	0	0	13	0	0.01	0.01	6.9461	0.01	3p
novel-miR109	novel-MIR109	aggcattcaaAGACGGTACTTACTTCAGCAATgtcatagaatgcctactttcaaagacattgctgagataaacaccgtctttaaaagttgctc	.((((...(((((((((..(((.((((((((((((...(((........)))...)))))))))))).)))..)))))))))......)))).	Chr09	34444844	34444936	-	93	-0.382796	38.71	0.99	AGACGGTACTTACTTCAGCAAT	22	0	0	38	0	0.01	0.01	20.3041	0.01	5p
novel-miR110	novel-MIR110	agaaagaataAGAGAAGGGAAAAAGGAGAGagaactctcataataagggaatgagaggattatcttgagatccctttccttttttttttgtttttttcttttc	.(((((((.((((.((((((((((((((((.((..(((((..((((.............))))..))))))).)))))))))))))))).)))).))))))).	pseudoChr01	27326005	27326107	+	103	-0.330097	32.04	1.03	AGAGAAGGGAAAAAGGAGAG	20	0	0	10	0	0.01	0.01	5.3432	0.01	5p
novel-miR111-3p	novel-MIR111	aaagaagaattctctatgaattctttacctctcacaaagtgttctctaaaggatttgtatccttatgttttctctgaatgatattgttacaatttctctgcttatttatactagcaaacaagcaacacaaaccttccattataatttagtttcgttcttttcacattaatagagaacactttgAGAGGTAAAGAATTCATAGAGaactcttctt	.(((((((.(((((((((((((((((((((((((..((((((((((((((((((....)))))).........((((((.(((.((............(((((.(((........))).)))))............)).))).))))))....................))))))))))))))))))))))))))))))))))))).)))))))	Chr06	15410417	15410630	+	214	-0.358879	29.91	1.2	AGAGGTAAAGAATTCATAGAG	21	2	5	0	0	0.4883	1.3324	0.01	0.01	3p
novel-miR111-5p	novel-MIR111	aaagaagaattctCTATGAATTCTTTACCTCTCAcaaagtgttctctaaaggatttgtatccttatgttttctctgaatgatattgttacaatttctctgcttatttatactagcaaacaagcaacacaaaccttccattataatttagtttcgttcttttcacattaatagagaacactttgagaggtaaagaattcatagagaactcttctt	.(((((((.(((((((((((((((((((((((((..((((((((((((((((((....)))))).........((((((.(((.((............(((((.(((........))).)))))............)).))).))))))....................))))))))))))))))))))))))))))))))))))).)))))))	Chr06	15410417	15410630	+	214	-0.358879	29.91	1.2	CTATGAATTCTTTACCTCTCA	21	0	4	61	13	0.01	1.066	32.5935	12.93	5p
novel-miR112a-3p	novel-MIR112	accaatctgtgcttgttcctcgtctatcaggtcaatatctttcctgtcaacttttgttttgtaaattacagtgtagttttcaaaagcaaaggtgaaaggaaAGATATTGACCTGGTAGAGGAGgaacaggcacggattggtgt	(((((((((((((((((((((.(((((((((((((((((((((((.(((.((((((((((..(((((((...)))))))...))))))))))))).))))))))))))))))))))))).)))))))))))))))))))))..	Chr18	15922898	15923040	-	143	-0.672727	39.86	1.69	AGATATTGACCTGGTAGAGGAG	22	0	0	12	0	0.01	0.01	6.4118	0.01	3p
novel-miR112a-5p	novel-MIR112	accaatctgtgcttgttcctCGTCTATCAGGTCAATATCTTTcctgtcaacttttgttttgtaaattacagtgtagttttcaaaagcaaaggtgaaaggaaagatattgacctggtagaggaggaacaggcacggattggtgt	(((((((((((((((((((((.(((((((((((((((((((((((.(((.((((((((((..(((((((...)))))))...))))))))))))).))))))))))))))))))))))).)))))))))))))))))))))..	Chr18	15922898	15923040	-	143	-0.672727	39.86	1.69	CGTCTATCAGGTCAATATCTTT	22	0	0	39	53	0.01	0.01	20.8384	52.7144	5p
novel-miR112b	novel-MIR112	accaatctgtgcttattcctcgtctatcaggtcaatatgtttcctttcaacttttgttttgtaaattacagtgtagtttacaaaagcaaaggtgaaacgaaAGATATTGAGCTGGTAGAGGAGgaacaggcacggattggtgc	((((((((((((((.((((((.((((((((.(((((((.((((.(((((.(((((((((((((((((((...))))))))).))))))))))))))).)))).))))))).)))))))).)))))).))))))))))))))..	Chr20	4859902	4860044	+	143	-0.584615	39.16	1.49	AGATATTGAGCTGGTAGAGGAG	22	0	0	734	68	0.01	0.01	392.19	67.6336	3p
novel-miR112c-3p	novel-MIR112	gcttcttcctcgtctactagctcaatatctttcctttcacttttgttttgtaattacattgtagtttacaaaagcaaaggtgaaatgaaAGATATTGAGCTGGTAGAGGAGgaacaggca	((((.((((((.(((((((((((((((((((((.(((((((((((((((((((((((...)))).)))).))))))))))))))).))))))))))))))))))))).)))))).)))).	Chr02	26322233	26322352	-	120	-0.599167	36.67	1.63	AGATATTGAGCTGGTAGAGGAG	22	0	0	34	17	0.01	0.01	18.1668	16.9084	3p
novel-miR112c-5p	novel-MIR112	gcttcttcctCGTCTACTAGCTCAATATCTTTcctttcacttttgttttgtaattacattgtagtttacaaaagcaaaggtgaaatgaaagatattgagctggtagaggaggaacaggca	((((.((((((.(((((((((((((((((((((.(((((((((((((((((((((((...)))).)))).))))))))))))))).))))))))))))))))))))).)))))).)))).	Chr02	26322233	26322352	-	120	-0.599167	36.67	1.63	CGTCTACTAGCTCAATATCTTT	22	0	0	0	3	0.01	0.01	0.01	2.9838	5p
novel-miR112d	novel-MIR112	gcttcttcctcgtctatcaggtcaatatgtttcctttcaactttttttttgtaaattacagtgtagtttacaaaagcaaaggtgaaacgaaAGATATTGAGCTGGTAGAGGAGgaataggca	((((.((((((.((((((((.(((((((.((((.(((((.((((.((((((((((((((...)))))))))))))).)))).))))).)))).))))))).)))))))).)))))).)))).	Chr07	30105299	30105420	-	122	-0.513115	36.07	1.42	AGATATTGAGCTGGTAGAGGAG	22	0	0	487	55	0.01	0.01	260.213	54.7037	3p
novel-miR113	novel-MIR113	aaacaacctaggagagcaagcaaattcacccaggcgagttgcttgcttagggctgaagttagatctttagcctaggcgagctAGATGCTAGCCTGGGTGAATTTggggtcagaa	.....((((...........(((((((((((((((.(((.(((((((((((.((((((......))))))))))))))))).....))).))))))))))))))))))).....	Chr14	15757579	15757692	+	114	-0.484211	49.12	0.99	AGATGCTAGCCTGGGTGAATTT	22	0	0	10	0	0.01	0.01	5.3432	0.01	3p
novel-miR114	novel-MIR114	ctagggtcaaAGCCTGCTCTGATACCATGTTAGatttcatcttaaagccaattggttttaagatgaaatctaacatggtatcagagccagttctgatcctgga	(((((((((.(((..((((((((((((((((((((((((((((((((((....))))))))))))))))))))))))))))))))))..))).))))))))).	Chr07	19765287	19765389	-	103	-0.713592	39.81	1.79	AGCCTGCTCTGATACCATGTTAG	23	0	0	27	0	0.01	0.01	14.4266	0.01	5p
novel-miR115	novel-MIR115	ttgattcaatacagaatagatcaatagagcttaagagagttgcatttatggctatcatgtattgatatatagagattcaaaacctttgaattgatgtattttgatcctgccagttgattcaactctcgtaAGCTCTATTGATCTATTCTGTattgaactaa	....(((((((((((((((((((((((((((((.((((((((.(((..((((.((((.........(((((..((((((((...))))))))..)))))..))))...))))...))).)))))))).)))))))))))))))))))))))))))))....	Chr05	33164618	33164778	-	161	-0.461491	31.06	1.49	AGCTCTATTGATCTATTCTGT	21	0	0	13	0	0.01	0.01	6.9461	0.01	3p
novel-miR116	novel-MIR116	ggcttgtttggatacaagctagaagagttttcgagagcttctctactggaagtttttccagtagagaagctctcaaaAGCTCTTCTACCTTTGTATCcaaacaggtt	.(((((((((((((((((.((((((((((((.(((((((((((((((((((....))))))))))))))))))).)))))))))))).).)))))))))))))))).	Chr08	11748902	11749008	+	107	-0.7	41.12	1.7	AGCTCTTCTACCTTTGTATC	20	0	0	19	0	0.01	0.01	10.1521	0.01	3p
novel-miR117-3p	novel-MIR117	attgcagggtgagaaatttaaggaatttggagcacctgagtttcatcatgactgtgcgaaggaactcgaaattcatagtgagttcaaagtctgctaggtggccctattcataacacgtgtgaaaggtaagtgtgcatatagacccacattaaggtgcaattaattaaggtgatgcattcttgcatgcaaaactgctccttttggacccactttggccatcctcataaccctagcgaaatctaccctcgtaggaccatgattctactatgaatttcgtgttccatcctgcagccatggctgatagtaacTCTGGTACCCCCAATTCCTTTaatttctcacactgcaaaaa	.((((((.((((((((((.((((((((.((.(.(((.(((((((((((((.(((((.((.(((((.(((((((((((((((((.((..(((((((((((((((...((((((.....))))))..(((((.((((((....(((...(((((.......)))))...))).)))))).)))))..(((....)))(((....)))........)))))..........)))))))....((((....)))))))..)))))).))))))))))))).))))).)).))))).))))).)))....))))).))).).)).)))))))).)))))))))).))))))...	Chr03	8797440	8797788	+	349	-0.367622	42.69	0.86	TCTGGTACCCCCAATTCCTTT	21	303	252	0	0	73.9846	67.1551	0.01	0.01	3p
novel-miR117-5p	novel-MIR117	attgcagggtgagaaatttaAGGAATTTGGAGCACCTGAGTttcatcatgactgtgcgaaggaactcgaaattcatagtgagttcaaagtctgctaggtggccctattcataacacgtgtgaaaggtaagtgtgcatatagacccacattaaggtgcaattaattaaggtgatgcattcttgcatgcaaaactgctccttttggacccactttggccatcctcataaccctagcgaaatctaccctcgtaggaccatgattctactatgaatttcgtgttccatcctgcagccatggctgatagtaactctggtacccccaattcctttaatttctcacactgcaaaaa	.((((((.((((((((((.((((((((.((.(.(((.(((((((((((((.(((((.((.(((((.(((((((((((((((((.((..(((((((((((((((...((((((.....))))))..(((((.((((((....(((...(((((.......)))))...))).)))))).)))))..(((....)))(((....)))........)))))..........)))))))....((((....)))))))..)))))).))))))))))))).))))).)).))))).))))).)))....))))).))).).)).)))))))).)))))))))).))))))...	Chr03	8797440	8797788	+	349	-0.367622	42.69	0.86	AGGAATTTGGAGCACCTGAGT	21	33	43	0	0	8.0577	11.459	0.01	0.01	5p
novel-miR118	novel-MIR118	agacttccttAGGATACTGGTAGAGATGTGtgttcaagtattcaacaataccagttaaaacacatatctttaccagtgttggttagtcg	.((((.((....(((((((((((((((((((((((..(((((....)))))..)....))))))))))))))))))))))))..)))).	Chr08	17921072	17921160	+	89	-0.405618	37.08	1.09	AGGATACTGGTAGAGATGTG	20	0	0	12	0	0.01	0.01	6.4118	0.01	5p
novel-miR119	novel-MIR119	acaaggcaacgggtttgaattgttattacgttcagttgagcttcaatcctttgtgaatgtagcattcagttaaacccaaattcgaaagtgggatatgaaatgagaagaagaggatacaagagagggatgacttgcatgcgcgtggttgtggtgccaactgcaggaatctttgtgtgtgtttgttttacttgaatcccactttcaagtgcgtgtttaactgaattgtacactaacaaAGGATTGGCTCTCAACTGAACGTaacgcctttt	..((((((((((.......))))).(((((((((((((((..((((((((((((...((((..((((((((((((.(..(((.(((((((((((......((((.((((..(((((((..(.((((((..((((((.((((.........))))....)))))).)))))).).))))))).)))).)))).))))))))))).)))..).))))))))))))..))))...))))))))))))..))))))))))))))).)))))..	Chr06	13054051	13054319	-	269	-0.383643	40.89	0.94	AGGATTGGCTCTCAACTGAACGT	23	0	0	13	10	0.01	0.01	6.9461	9.9461	3p
novel-miR120	novel-MIR120	tgcggtacttAGGCCATGAGTCTCTCCCACCcaatggactagtcttttgaattgggctctactcatgcgcataagtcctaacaattagtccattaggtgggagagccttatggcttaactaccacat	((.((((.((((((((((((.((((((((((.(((((((((((..((.((..((.((.........)).))....))..))..))))))))))).)))))))))).)))))))))))).)))).)).	Chr07	1687463	1687589	+	127	-0.506299	46.46	1.09	AGGCCATGAGTCTCTCCCACC	21	10	9	0	0	2.4417	2.3984	0.01	0.01	5p
novel-miR121a	novel-MIR121	gcacttgaagAGGGAAGGATGTTTGCAGATAAtgaacaactttcttaactacttgtccttcagactttacaagttctcctcgttaatatgtgcatcacaatagtataagctatggcgtataaacatggtctatattgacttctaagattgttaggggtcaaaaagaccatgtccataagccatagccttatactatttatatttacatattaccaaaagaaacagtcaaatctgaacggcaaatagttaagaaagttgttcattagctgccaatatgcttccctcctcaagtgca	((((((((.((((((((.(((((.((((.((((((((((((((((((((((.(((((.((((((.((.((...((((....(.(((((((((......((((((((((((((((((.(((..(((((((((...(((((((((((.....)))))))))))..)))))))))..))).))))))).)))))))))))......))))))))).)...))))...)).)).)))))).))))).)))))))))))))))))))))).)))).))))).)))))))).)))))))).	Chr01	40022246	40022540	-	295	-0.493898	35.93	1.37	AGGGAAGGATGTTTGCAGATAA	22	0	0	23	0	0.01	0.01	12.2893	0.01	5p
novel-miR121b	novel-MIR121	gcagttgaggAGGGAAGGATGTTTGCAGATAAtgaacaactttcttaactacttgtccttcagactttcctggttcttcttgttaatatgtacatcataatagtataagctatggcgtaaaaacatggtctatattgacttctaagattgttaggggtcaaaaagaccatgtccataagccatagccttatactatttatatttacatattaccaaaagaaacagtcaaatctgaacggcaaatagttaagaaagttgttcattagctgccaatatgcttccctcctcaagtgca	(((.(((((((((((((.(((((.((((.((((((((((((((((((((((.(((((.((((((.((..(((..((((.(((.(((((((((......((((((((((((((((((......(((((((((...(((((((((((.....)))))))))))..)))))))))......))))))).)))))))))))......))))))))).)))))))..)))..)).)))))).))))).)))))))))))))))))))))).)))).))))).))))))))))))).))).	Chr01	47523491	47523785	-	295	-0.527797	35.59	1.48	AGGGAAGGATGTTTGCAGATAA	22	0	0	23	0	0.01	0.01	12.2893	0.01	5p
novel-miR121c	novel-MIR121	gcagttgaggAGGGAAGGATGTTTGCAGATAAtgaacaactttcttaactacttgtccttcagactttcctggttcttcttgttaatatgtacatcacaatagtataagctatggcgtaaaaacatggtctatattgacttctaagattgttaggggtcaaaaagaccatgtccataagccatagccttatactatttatatttacatattaccaaaagaaacagtcaaatctgaacggcaaatagttaagaaagttgttcattagctgccaatatgcttccctcctcaagtgca	(((.(((((((((((((.(((((.((((.((((((((((((((((((((((.(((((.((((((.((..(((..((((.(((.(((((((((......((((((((((((((((((......(((((((((...(((((((((((.....)))))))))))..)))))))))......))))))).)))))))))))......))))))))).)))))))..)))..)).)))))).))))).)))))))))))))))))))))).)))).))))).))))))))))))).))).	Chr09	38726133	38726427	-	295	-0.525763	35.93	1.46	AGGGAAGGATGTTTGCAGATAA	22	0	0	23	0	0.01	0.01	12.2893	0.01	5p
novel-miR122	novel-MIR122	atgtgtgaggAGGGATCCATTTACTCCAAGAGTaactcttttagagttactcctcatcctcaccattcattttcttaagatgtaatggttaaaattagttacttattacaaccattagattttaagaaaatgaatgatgaggatggggagtaactctaaaaaagttacacttggagtaagtgggtctctgctctctctc	..(.(.(((.((((((((((((((((((((.((((((.((((((((((((((((((((((((.((((((((((((((((((.((((((((..(((.((...)).)))..)))))))).)))))))))))))))))).)))))))))))))))))))))))).)))))).)))))))))))))))))))).))).).)..	Chr11	7831201	7831399	-	199	-0.60804	35.68	1.7	AGGGATCCATTTACTCCAAGAGT	23	0	0	25	10	0.01	0.01	13.358	9.9461	5p
novel-miR123a-3p	novel-MIR123	caacggaagaaggttctgcaggatcttccgcgtgatccagtggaagaacgttgtctttcgcggacccgcGGAAGATCCTGCAGAACCTTCttccgcag	...(((((((((((((((((((((((((((((.(.(((.((((((((......))))))))))).))))))))))))))))))))))))))))))...	Chr11	31118751	31118848	+	98	-0.758163	56.12	1.35	GGAAGATCCTGCAGAACCTTC	21	0	0	32	23	0.01	0.01	17.0982	22.8761	3p
novel-miR123a-5p	novel-MIR123	caacggaagaAGGTTCTGCAGGATCTTCCGCgtgatccagtggaagaacgttgtctttcgcggacccgcggaagatcctgcagaaccttcttccgcag	...(((((((((((((((((((((((((((((.(.(((.((((((((......))))))))))).))))))))))))))))))))))))))))))...	Chr11	31118751	31118848	+	98	-0.758163	56.12	1.35	AGGTTCTGCAGGATCTTCCGC	21	0	0	7	7	0.01	0.01	3.7402	6.9623	5p
novel-miR123b-3p	novel-MIR123	ctgcggaagaaggttctgcaggatcttccgcaggtccgcggaagacaacgttcttctgctggatcacacGGAAGATCCTGCAGAACCTTCttccgttgg	(.((((((((((((((((((((((((((((..(((((((((((((......)))))))).)))))...)))))))))))))))))))))))))))).).	Chr12	26632929	26633027	-	99	-0.753535	55.56	1.36	GGAAGATCCTGCAGAACCTTC	21	0	0	14	18	0.01	0.01	7.4805	17.903	3p
novel-miR123b-5p	novel-MIR123	ctgcggaagaAGGTTCTGCAGGATCTTCCGCaggtccgcggaagacaacgttcttctgctggatcacacggaagatcctgcagaaccttcttccgttgg	(.((((((((((((((((((((((((((((..(((((((((((((......)))))))).)))))...)))))))))))))))))))))))))))).).	Chr12	26632929	26633027	-	99	-0.753535	55.56	1.36	AGGTTCTGCAGGATCTTCCGC	21	0	0	7	7	0.01	0.01	3.7402	6.9623	5p
novel-miR124	novel-MIR124	atgttttgccattgtagaattctccaaagactaggagggtttcaccaatgcaatgaactttgaaagaaattttgagggagaacgacaagagggattacaacaatttaagagaccgaggggataatggatgggtagctcgtgataagtctataccattaggatcttaaattgttataatccttcctaccacaatattctgccttaaaacttctttcaaaattcattgcattagtgaaactctctcAGTCTTTGGAGAATTCTACAATgctaaaacct	..((((((.(((((((((((((((((((((((.((((((((((((.(((((((((((.((((((((((.((((((((.((((......(((((((((.((((((((((((..((....((...((((((..((........))..)))))).))....)).)))))))))))).)))))))))...........)))).)))))))).)))))))))).))))))))))).)))))))))))).))))))))))))))))))))))).))))))..	Chr03	6643627	6643902	-	276	-0.47971	36.23	1.32	AGTCTTTGGAGAATTCTACAAT	22	11	7	0	0	2.6859	1.8654	0.01	0.01	3p
novel-miR125	novel-MIR125	gaaactcgccAGTGGAGATGGCGAGACACGGTtcacgtggcgggttccgccattcgtaatggagattgtcagggaattccttattcaatttcgaacattttgacatattgtgaacctcaaacatacatttctattaaaagttatacccatttcaagttaaaaaaaatttcgtaaaaaaattatttcgccatgacgaaactcgccacgtggaccgtgtctcatcatctccattgacgagttcc	..((((((.((((((((((((.((((((((((((((((((((((((.((.(((.((.(((((((((((..((((....))))...))))))).....(((((((.....(((...................................))).....)))))))..................)))).))..))).)).)))))))))))))))))))))))).)))))))))))).))))))..	Chr07	36465339	36465580	+	242	-0.376612	40.91	0.92	AGTGGAGATGGCGAGACACGGT	22	12	8	0	0	2.9301	2.1319	0.01	0.01	5p
novel-miR126	novel-MIR126	tgtctcttggAGTTCCTCTGAACACTTCACAcgtgggactagagtagtggtattgtatcctttagatcatagaatagtcctcatcatcaccaagtgaagtgtttgggggaacttttaggtacaa	(((.(((.((((((((((((((((((((((..(((((((((.....(((((.(((.......))))))))....)))))).......)))...)))))))))))))))))))))).))).))).	Chr08	41446363	41446486	-	124	-0.373387	41.94	0.89	AGTTCCTCTGAACACTTCACA	21	396	348	0	0	96.6928	92.738	0.01	0.01	5p
novel-miR127	novel-MIR127	tgtctcttggAGTTCCTCTGAATGCTTCATAtattagggactagtctaagactcattagaaaaagttagtccttcaatgaagtgtttgggggaactcctggattcaa	((..(((.((((((((((((((((((((((.....((((((((((((((......))))).....)))))))))..)))))))))))))))))))))).)))..)).	Chr02	1754563	1754669	+	107	-0.448598	39.25	1.14	AGTTCCTCTGAATGCTTCATA	21	20	57	0	0	4.8835	15.1898	0.01	0.01	5p
novel-miR128	novel-MIR128	aaccttcttccggaaaagttatcggaagaacttcttctggtagctttgttcttccggaagaaggtttttctggaagaacaaattgttcatccggaagaAGTTCTTCCGGTAGTTTCTCCggaagaaggt	.(((((((((((((.(((((((((((((((((((((((((.((((((((((((((((((((....)))))))))))))))))..)))...))))))))))))))))))))))))).)))))))))))))	Chr12	36078608	36078736	-	129	-0.645736	42.64	1.51	AGTTCTTCCGGTAGTTTCTCC	21	0	0	15	0	0.01	0.01	8.0148	0.01	3p
novel-miR129	novel-MIR129	ccattccggaagaAGTTCTTCTGGAAGTTACTAAGgcccattctggaagaagtagttccggaatcagccttagtaacttccggaagcacttcttctggaatg	.(((((((((((((((.((((((((((((((((((((..(((((((((.......)))))))))..)))))))))))))))))))).)))))))))))))))	Chr20	5271168	5271269	-	102	-0.690196	46.08	1.5	AGTTCTTCTGGAAGTTACTAAG	22	0	0	22	0	0.01	0.01	11.755	0.01	5p
novel-miR130	novel-MIR130	ttatggatcaAGTTGATCCATAAGGCTTATACggatcaagttgatccgtataagaattaaggatcaagttgatccgaaaggcttatatggatcaacttgatccgtatgtttaaaagcaacatacggatcaacttgatccgtatcagccttacggatcaacttgatccgtat	.((((((((((((((((((.(((((((.((((((((((((((((((((((((((..((..((((((...))))))..))..)))))))))))))).((((((((((((((.......)))))))))))))))))))))))))).))))))).)))))))))))))))))).	Chr13	11060774	11060944	+	171	-0.616374	38.01	1.62	AGTTGATCCATAAGGCTTATAC	22	0	0	16	0	0.01	0.01	8.5491	0.01	5p
novel-miR131-3p	novel-MIR131	gtcatacggatcaagttgatccatatgactcatacggacctagttgatccgtATGACTCATATGGATCAACTTGatccttaaga	.((.((.(((((((((((((((((((((.(((((((((.(.....).))))))))).))))))))))))))))))))).)).))	Chr15	21395458	21395541	-	84	-0.60119	40.48	1.49	ATGACTCATATGGATCAACTTG	22	0	0	11	8	0.01	0.01	5.8775	7.9569	3p
novel-miR131-5p	novel-MIR131	gtcatacggatcaAGTTGATCCATATGACTCATACggacctagttgatccgtatgactcatatggatcaacttgatccttaaga	.((.((.(((((((((((((((((((((.(((((((((.(.....).))))))))).))))))))))))))))))))).)).))	Chr15	21395458	21395541	-	84	-0.60119	40.48	1.49	AGTTGATCCATATGACTCATAC	22	0	0	39	11	0.01	0.01	20.8384	10.9407	5p
novel-miR132	novel-MIR132	taacagatcaAGTTGATCCGTATGCCTCTTATggatcaagttgatccgtaagaagtatacggatcaagttgattcgtat	..((.((((((.(((((((((((((.((((((((((((...)))))))))))).))))))))))))).)))))).))..	Chr15	48649563	48649641	-	79	-0.583544	37.97	1.54	AGTTGATCCGTATGCCTCTTAT	22	0	0	18	0	0.01	0.01	9.6177	0.01	5p
novel-miR133a	novel-MIR133	aaaaaaatacAGTTTCCGGAAGAACTTCTTCtggaagaagcagtgtgtactaccggaagaagttatttcggaagctgacacacctt	.........((((((((((((.((((((((((((.((..(((...))).)).)))))))))))).)))))))))))).........	Chr01	47918847	47918932	+	86	-0.42907	40.7	1.05	AGTTTCCGGAAGAACTTCTTC	21	3	10	0	0	0.7325	2.6649	0.01	0.01	5p
novel-miR133b	novel-MIR133	aaaaaaatacAGTTTCCGGAAGAACTTCTTCcagaagaagcagtgtgcactactggaaacatcttccggaagaagttcttccggaagctgacacacctt	.........(((((((((((((((((((((((.(((((..(((((.....)))))......))))).))))))))))))))))))))))).........	Chr10	30908721	30908819	-	99	-0.515152	43.43	1.19	AGTTTCCGGAAGAACTTCTTC	21	3	10	0	0	0.7325	2.6649	0.01	0.01	5p
novel-miR133c	novel-MIR133	tacaaaatacAGTTTCCGGAAGAACTTCTTCcagaagaagcagtgtgcactactggaagaagttcccggaagaagttcttccggaagctgacacacctt	.........(((((((((((((((((((((((.(((....(((((.....))))).......)))..))))))))))))))))))))))).........	Chr14	14460086	14460184	+	99	-0.464646	45.45	1.02	AGTTTCCGGAAGAACTTCTTC	21	3	10	0	0	0.7325	2.6649	0.01	0.01	5p
novel-miR133d	novel-MIR133	aaaaaaatacAGTTTCCGGAAGAACTTCTTCcggaagaagcagtaccggaataagttcttccggaagctgacatacctt	.........((((((((((((((((((.((((((...........)))))).)))))))))))))))))).........	Chr19	26948672	26948750	-	79	-0.505063	41.77	1.21	AGTTTCCGGAAGAACTTCTTC	21	3	10	0	0	0.7325	2.6649	0.01	0.01	5p
novel-miR134	novel-MIR134	tttgatatgtactacttctagtcctttttataagaaaccagtgataatgtattttacactataacttgtttgttATAAAAAGGACCAGAGGTAATacttaacttg	.....((.(((.(((((((.(((((((((((((.((((.(((.(((.((((...)))).))).))).)))).))))))))))))).))))))).))).)).....	Chr16	9318141	9318245	-	105	-0.346667	27.62	1.26	ATAAAAAGGACCAGAGGTAAT	21	0	0	14	0	0.01	0.01	7.4805	0.01	3p
novel-miR135	novel-MIR135	tttaggtgtaagacatatggaaattcaagatctcttatgtttttaaaccATAAAGGATCTTGGATTTCCAtacatcgtat	....((((((.......((((((((((((((((.(((((.........))))).))))))))))))))))))))))....	Chr03	37314366	37314445	+	80	-0.36125	30	1.2	ATAAAGGATCTTGGATTTCCA	21	0	0	13	4	0.01	0.01	6.9461	3.9784	3p
novel-miR136	novel-MIR136	tcaaaaattaatagtcttcttttaatcattcatttgtaaaaatatgtcttacatagtccttattcgtATAAGTGAAGGACTAAAAGGATGctattttttg	.((((((...(((((.((((((((.((.((((((((((..((((.(.((.....)).)..))))..)))))))))).)).)))))))).)))))))))))	Chr14	28678300	28678399	-	100	-0.24	25	0.96	ATAAGTGAAGGACTAAAAGGATG	23	0	0	11	0	0.01	0.01	5.8775	0.01	3p
novel-miR137a	novel-MIR137	gggatacccgATACCCGACGGGTATGGGGATGGgacaataaacttatacccgtcgggtatcgggtacggg	....((((((((((((((((((((((((..((......))..))))))))))))))))))))))))....	Chr01	45440789	45440858	+	70	-0.672857	57.14	1.18	ATACCCGACGGGTATGGGGATGG	23	0	0	15	0	0.01	0.01	8.0148	0.01	5p
novel-miR137b	novel-MIR137	gggatacccgATACCCGACGGGTATGGGGATGGgataataaattttaacccgacgggtatcgggtacggg	....(((((((((((((.(((((...(((((..........))))).))))).)))))))))))))....	Chr20	31280825	31280894	+	70	-0.484286	54.29	0.89	ATACCCGACGGGTATGGGGATGG	23	0	0	15	0	0.01	0.01	8.0148	0.01	5p
novel-miR137c	novel-MIR137	gggatacccgATACCCGACGGGTATGGGGATGGgatgaaatttttaaacccgtcgggtatcgggtacggg	....(((((((((((((((((((.(((((((........))))))).)))))))))))))))))))....	Chr03	32172845	32172914	+	70	-0.622857	55.71	1.12	ATACCCGACGGGTATGGGGATGG	23	0	0	15	0	0.01	0.01	8.0148	0.01	5p
novel-miR138	novel-MIR138	ggaatatccgacttttttaattggggtcgggagaggggacaaggatgtcactacctgtcccATACCCGTCCCGATTATGAAAGTattaaaattt	(((...))).((((((.(((((((((.((((....((((((.((.........))))))))...))))))))))))).))))))..........	Chr11	8105947	8106040	-	94	-0.390426	43.62	0.9	ATACCCGTCCCGATTATGAAAGT	23	0	0	42	4	0.01	0.01	22.4414	3.9784	3p
novel-miR139	novel-MIR139	actgacctcatttgttacctatttcttaatggtttactagcgtcaattaatcaagttgatccaagaaattgttgtcaaaatttggggttacttgattaATAGACGCTTGTACTCCATTGAagttctcagg	.((((...............(((((..(((((..(((.((((((.(((((((((((.(((((.(((..(((....)))..))).)))))))))))))))).)))))).)))..))))))))))..)))).	Chr20	10713041	10713170	-	130	-0.306154	34.62	0.88	ATAGACGCTTGTACTCCATTGA	22	0	0	13	0	0.01	0.01	6.9461	0.01	3p
novel-miR140a	novel-MIR140	tttaaataaaATATATTGAGGATTCTAAGACGGttttataagagaatcatcttagaatcctcaatatatttaataaata	........((((((((((((((((((((((.((((((.....)))))).))))))))))))))))))))))........	Chr04	9399052	9399130	-	79	-0.426582	20.25	2.11	ATATATTGAGGATTCTAAGACGG	23	0	0	10	4	0.01	0.01	5.3432	3.9784	5p
novel-miR140b	novel-MIR140	aaaaattaaaATATATTGAGGATTCTAAGACGGtttttggagaagaccatcttagaatcctcaatatatatatatttttt	((((((....((((((((((((((((((((.(((((((...))))))).))))))))))))))))))))....)))))).	Chr05	19547668	19547747	+	80	-0.45625	23.75	1.92	ATATATTGAGGATTCTAAGACGG	23	0	0	10	4	0.01	0.01	5.3432	3.9784	5p
novel-miR141	novel-MIR141	tcaaaaatgtATATCCGGAACTATGATTCATagttccagattcatagttccagatatataccttcaa	.......((((((((.((((((((((.((.........)).)))))))))).)))))))).......	Chr20	45828317	45828383	-	67	-0.350746	31.34	1.12	ATATCCGGAACTATGATTCAT	21	0	0	24	1	0.01	0.01	12.8237	0.9946	5p
novel-miR142	novel-MIR142	acttacagatcacataatctgtatgagtcatacgaattaactcatacaaattatgtaatctgtatgactcatacagattatgtaattcATATGACTCGTACGGATTACTTGatctctatga	......((((((..((((((((((((((((((.((((..............(((((((((((((((...))))))))))))))))))).))))))))))))))))))..))))))......	Chr08	14532897	14533017	+	121	-0.404959	30.58	1.32	ATATGACTCGTACGGATTACTTG	23	0	0	12	0	0.01	0.01	6.4118	0.01	3p
novel-miR143	novel-MIR143	gaaggtaaaataaattgagtttctcccataagctaaaatcaatttatgtactttagtttttggagaagttaaatgagagagctgctgtaaacgtgagtgcataagttgagtttagcATATGGGAGGAGCTCAATTCattttatctt	.((((((((((.((((((((((((((((((.((((((.(((((((((((((((..((((....((.((((.........)))).))..))))..))))))))))))))).)))))).)))))))))))))))))).))))))))))	Chr09	21196350	21196495	-	146	-0.461644	32.88	1.4	ATATGGGAGGAGCTCAATTC	20	0	0	11	0	0.01	0.01	5.8775	0.01	3p
novel-miR144	novel-MIR144	tctaagacggttatccggagaatcgtcttagaaagtcttgatatgattATATTAAGACGGTTATCCAGATAgccgtcgtag	.(((.((((((((((.(((.(((((((((((..((((.......))))...))))))))))).))).)))))))))).)))	Chr17	26431383	26431463	-	81	-0.44321	39.51	1.12	ATATTAAGACGGTTATCCAGATA	23	0	0	11	5	0.01	0.01	5.8775	4.9731	3p
novel-miR145	novel-MIR145	taatgagtgaATATTAATAATGACGTGGAAGagaaaatgtgagtgataatttaggttaaacatttaattagttattagtgaaattaattggatgtgtaattatattagggtataattgaaaacttattttattttcgaacatatttaatgacttaactttccttccttggttttatgatttggttaaaagtgactaatagataggactgagtatttaatttttagttaatatattgatattgggttgtttctcctttaatctccttttacatgccattatttaatattactctata	....((((((.(((((((((((.((((..((((...((((..(.(((((..((((((..((((((((((((((........)))))))))))))).(((((((((....)))))))))..))))))..)))))..)..))))......(((((............(((((((((((...(((((((....)))))))...)))))))))))............))))).......(((...(((........)))...)))..))))..)))).))))).))))))))))))....	Chr01	52988973	52989268	-	296	-0.208446	23.99	0.87	ATATTAATAATGACGTGGAAG	21	0	0	14	0	0.01	0.01	7.4805	0.01	5p
novel-miR146	novel-MIR146	gcgacactatctctgacactctctccttgattggttgaaatttattgcaaatcaccaattctagtgagtcccacatcacatttgattattctctctcctgatttagatgtggaacccgccaaaattggtgatttgcaataaatttcaatcaATCAAAGAAAGAGTGTTAGAGagagtgtcac	..((((((.(((((((((((((.((.((((((((((((((((((((((((((((((((((...(((.((.(((((((............................))))))).)).)))...)))))))))))))))))))))))))))))))))).)).))))))))))))).))))))..	Chr13	41934990	41935171	+	182	-0.517582	37.91	1.37	ATCAAAGAAAGAGTGTTAGAG	21	0	0	11	0	0.01	0.01	5.8775	0.01	3p
novel-miR147	novel-MIR147	aaacatacggATCAACTTGATCTGTATGAAATCcgtaagattcatatgaatcaaattgatccgtacgact	.....((((((((((.(((((.((((((((.((.....)))))))))).))))).)))))))))).....	Chr04	51330407	51330476	+	70	-0.357143	34.29	1.04	ATCAACTTGATCTGTATGAAATC	23	0	0	7	18	0.01	0.01	3.7402	17.903	5p
novel-miR148	novel-MIR148	aggagtggaagggatggattgaactttgaagagaggaaggaggctgatagttcgacaaggcaagcttctcacctaatttctagaggcattcatggcaagggacattctttctcaagaaatctgaattcagatggtagggtggatactagacagacttttcacaatataaatgaagaaaagcttgccttgttgaactATCAGCCTCCTTCCTCTCTTCAAaggtcactcc	.((((((................((((((((((((((((((((((((((((((((((((((((((((.((.....((((((.((((.....(((........)))....)))).)))))).....((((....(((..(((((..............)))))..)))...)))))).))))))))))))))))))))))))))))))))))))))))))))..))))))	Chr16	28762731	28762959	-	229	-0.468996	42.79	1.1	ATCAGCCTCCTTCCTCTCTTCAA	23	0	0	16	0	0.01	0.01	8.5491	0.01	3p
novel-miR149-3p	novel-MIR149	tatttgaaaaatcgatgttgtaagtgtttgacgacatcggttttcagataaccgatgttgTAGGTACTTGACGACATCGGTTTtcaaataa	((((((((((.(((((((((((((((((((.(((((((((((.......)))))))))))))))))))).)))))))))))))))))))).	Chr07	13061488	13061578	+	91	-0.474725	35.16	1.35	TAGGTACTTGACGACATCGGTTT	23	0	0	14	0	0.01	0.01	7.4805	0.01	3p
novel-miR149-5p	novel-MIR149	tatttgaaaaATCGATGTTGTAAGTGTTTGACGacatcggttttcagataaccgatgttgtaggtacttgacgacatcggttttcaaataa	((((((((((.(((((((((((((((((((.(((((((((((.......)))))))))))))))))))).)))))))))))))))))))).	Chr07	13061488	13061578	+	91	-0.474725	35.16	1.35	ATCGATGTTGTAAGTGTTTGACG	23	0	0	0	3	0.01	0.01	0.01	2.9838	5p
novel-miR150	novel-MIR150	gcacaatggaATCGTGATTCCATTTTGCAACAaaacctgttgcagaatggaattgtgattccgttgtgtg	((((((((((((((((((((((((((((((((.....)))))))))))))))))))))))))))))))).	Chr18	11469592	11469661	+	70	-0.648571	41.43	1.57	ATCGTGATTCCATTTTGCAACA	22	0	0	11	0	0.01	0.01	5.8775	0.01	5p
novel-miR151	novel-MIR151	attttataaaATCGTGCAATGTTGGTTCCTCAAaccacaattggatgttgacaatcagaacatgatacgtgatagtcatcatccaataagaacgtgacacatagcagtcaacatcatttgttaaccgtcaactttcaagtgtggtctgaggaatcaacattgcacgattttacaaaata	(((((.((((((((((((((((((((((((((.((((((((((((((.((((.((((............)))).)))).))))))))..(((.(((((...((((((..........))))))...))).)).)))...)))))).)))))))))))))))))))))))))).))))).	Chr02	4072491	4072669	+	179	-0.427374	35.75	1.2	ATCGTGCAATGTTGGTTCCTCAA	23	0	0	17	9	0.01	0.01	9.0834	8.9515	5p
novel-miR152a	novel-MIR152	cttggaattgATCTTGGATTAGTGGACTAAACCataactaaatttcactaatcataattagtgaaattttggctccaaagtttggctccacaaattcaatttcaaattcaagt	((((((.((((..(((((((.(((((((((((.....(((((((((((((((....)))))))))).))))).......)))))).))))).)))))))..)))).)))))).	Chr13	23289043	23289155	-	113	-0.353982	30.97	1.14	ATCTTGGATTAGTGGACTAAACC	23	0	0	11	0	0.01	0.01	5.8775	0.01	5p
novel-miR152b	novel-MIR152	cttggacttgATCTTGGATTAGTGGACTAAACCatagctaaaattcactaatcataattagtgaaattttggctccaaaatttggctccacaaattcaatttcaaattcaagt	((((((.((((..(((((((.((((((((((....(((((((((((((((((....))))))).))))))))))......))))).))))).)))))))..)))).)))))).	Chr04	41635609	41635721	+	113	-0.372566	31.86	1.17	ATCTTGGATTAGTGGACTAAACC	23	0	0	11	0	0.01	0.01	5.8775	0.01	5p
novel-miR152c	novel-MIR152	cttggacttgATCTTGGATTAGTGGACTAAACCatagctaaaattcactaatcataattagtgaaattttgactccaaaatttggctccacaaattcaatttcaaattcaagt	((((((.((((..(((((((.((((((((((....((.((((((((((((((....))))))).))))))).))......))))).))))).)))))))..)))).)))))).	Chr12	26234637	26234749	-	113	-0.313274	30.97	1.01	ATCTTGGATTAGTGGACTAAACC	23	0	0	11	0	0.01	0.01	5.8775	0.01	5p
novel-miR153	novel-MIR153	acttctacggATGAAGTTGATCCGTGTTGTTCCgtaaaagacttacagatcaagttgatccgtaagccttttacgaatcagcttggtccgtaagccttttacggaacaacatggatcaacttgatccatagaagtc	(((((((.((((.(((((((((((((((((((((((((((.(((((.((((((((((((.(((((.....))))).)))))))))))).))))).))))))))))))))))))))))))))).)))).))))))).	Chr16	18190973	18191108	+	136	-0.656618	41.91	1.57	ATGAAGTTGATCCGTGTTGTTCC	23	0	0	11	2	0.01	0.01	5.8775	1.9892	5p
novel-miR154a	novel-MIR154	acttatggatcaagttgatccgtatggtttgtacggatcaacttgatccgtATGACTCATACGGATCAACTTGaatgaaggat	.........((((((((((((((((((.((((((((((((...)))))))))))).)))))))))))))))))).........	Chr02	935029	935111	+	83	-0.539759	39.76	1.36	ATGACTCATACGGATCAACTTG	22	0	0	120	43	0.01	0.01	64.1183	42.7683	3p
novel-miR154b	novel-MIR154	cttgatccgtATGACTCATACGGATCAACTTGatccatatgactcatggatcaactataactcatacggatcaacttgatccgtatgagtcatatggatcaac	.(((((((((((((((((((((((((((.(((((((.(((((...((((.....))))...))))).))))))).))))))))))))))))))))))))))).	Chr15	20636386	20636488	+	103	-0.603883	39.81	1.52	ATGACTCATACGGATCAACTTG	22	0	0	116	43	0.01	0.01	61.981	42.7683	5p
novel-miR154c	novel-MIR154	gcatacggatcaagttgatctgtatgactcatacagatgatgttgatctgtATGACTCATACGGATCAACTTGatccgtatga	.((((((((((((((((((((((((((.((((((((((.......)))))))))).)))))))))))))))))))))))))).	Chr16	14819886	14819968	-	83	-0.709639	39.76	1.78	ATGACTCATACGGATCAACTTG	22	0	0	116	43	0.01	0.01	61.981	42.7683	3p
novel-miR154d	novel-MIR154	gcatacggatcaacttgatctgtatgacatataaaaattgattcgtATGACTCATACGGATCAACTTGatctgtatga	.((((((((((((.((((((((((((((((((.((......)).)))))..))))))))))))).)))))))))))).	Chr19	2636125	2636202	+	78	-0.469231	34.62	1.36	ATGACTCATACGGATCAACTTG	22	0	0	116	43	0.01	0.01	61.981	42.7683	3p
novel-miR154e	novel-MIR154	atcatacggatcaaaatgatccgtatgagtcatacggatcaagttgatctgcaagttgattcatATGACTCATACGGATCAACTTGattcgtatga	.(((((((((((((..((((((((((((((((((.(((((((.(((.....))).))))))).))))))))))))))))))..)))))))))))))	Chr04	6608187	6608282	+	96	-0.61875	37.5	1.65	ATGACTCATACGGATCAACTTG	22	0	0	116	49	0.01	0.01	61.981	48.736	3p
novel-miR155a	novel-MIR155	gtgaatggatgaaaatatcattcacttaagttgattcgtatgagtcatacggatcaagttgaggtgcacccataattattgctggtgcatccaacattttaagagaatgagcgaaaatatcctttactcaagttgattcgtATGACTCATACGGATCAAGTTcctccgtaca	((((((((((....)).))))))))..((.(((((((((((((((((((((((((((.((((((((((((((.......))..)))))))....((((((...)))))).................))))).))))))))))))))))))))))))))).))..........	Chr01	48858945	48859116	+	172	-0.402907	37.79	1.07	ATGACTCATACGGATCAAGTT	21	0	0	8	14	0.01	0.01	4.2746	13.9246	3p
novel-miR155b	novel-MIR155	catacggatcaacttgatccgtatgactcatatggatcaattATGACTCATACGGATCAAGTTgattcatata	.(((.(((((((((((((((((((((.(((((.........))))).))))))))))))))))))))).))).	Chr14	4536617	4536689	-	73	-0.526027	35.62	1.48	ATGACTCATACGGATCAAGTT	21	0	0	8	14	0.01	0.01	4.2746	13.9246	3p
novel-miR155c	novel-MIR155	tgtatggatcaagttgatccgtaagtgttacatgattcgtATGACTCATACGGATCAAGTTgatccatatt	.(((((((((((.((((((((((.(.((((.(((...))).)))).).)))))))))).))))))))))).	Chr14	14718362	14718432	-	71	-0.505634	36.62	1.38	ATGACTCATACGGATCAAGTT	21	0	0	8	14	0.01	0.01	4.2746	13.9246	3p
novel-miR155d	novel-MIR155	attgatctgtATGACTCATACGGATCAAGTTgatccgtatgaggcatgcgtatgagtcataaggatgaagttgatctgtatgcattatacggatcata	..((((((((((((..((((((((((((.((.((((.(((((..(((....)))..))))).)))).)).))))))))))))..))))))))))))..	Chr08	36710795	36710892	-	98	-0.491837	38.78	1.27	ATGACTCATACGGATCAAGTT	21	0	0	8	14	0.01	0.01	4.2746	13.9246	5p
novel-miR155e	novel-MIR155	tcatacggatcaacttgatccgtataagtcatacggatcaactagatccttATGACTCATACGGATCAAGTTgatctgaatg	.(((.((((((((((((((((((((.(((((((.(((((.....))))).))))))).)))))))))))))))))))).)))	Chr10	33850206	33850287	+	82	-0.621951	39.02	1.59	ATGACTCATACGGATCAAGTT	21	0	0	8	14	0.01	0.01	4.2746	13.9246	3p
novel-miR155f-3p	novel-MIR155	tacgaatcatgttgatctgtatgagtcatatggatcaacttgattcatatgactcatatgaatcaacttgatttgtATGACTCATATGGATCAACTTgatccata	.....((((.((((((((((((((((((((((((((((.((((((((((((...)))))))))))).)))))))))))))))))))))))))))).)))).....	Chr10	27479667	27479771	+	105	-0.545714	32.38	1.69	ATGACTCATATGGATCAACTT	21	0	0	11	8	0.01	0.01	5.8775	7.9569	3p
novel-miR155f-5p	novel-MIR155	tacgaatcatGTTGATCTGTATGAGTCATATggatcaacttgattcatatgactcatatgaatcaacttgatttgtatgactcatatggatcaacttgatccata	.....((((.((((((((((((((((((((((((((((.((((((((((((...)))))))))))).)))))))))))))))))))))))))))).)))).....	Chr10	27479667	27479771	+	105	-0.545714	32.38	1.69	GTTGATCTGTATGAGTCATAT	21	0	0	0	4	0.01	0.01	0.01	3.9784	5p
novel-miR156a	novel-MIR156	attgattcgcATGACTCATATGGATCAACTTGattcgtatgagtcatagttgattcatatgaattatatgaatcaatttaatttgtatgactcatgtattaacttgattcgtatgactcatagttaatttatatgagtcatacggatcaac	(((((((((.((((.(((((((((((((((((((((....)))))).))))))))))))))).)))).)))))))))...(((((((((((((((((((((((((((.((....)).))).))))))..))))))))))))))))))....	Chr05	37227729	37227879	-	151	-0.441722	29.14	1.52	ATGACTCATATGGATCAACTTG	22	0	0	11	8	0.01	0.01	5.8775	7.9569	5p
novel-miR156b	novel-MIR156	ttcatacacatcaacatgatccgtatgagtcatatggatcatgttaatcagtATGACTCATATGGATCAACTTGagtgaagggt	......(((.((((..(((((((((((((((((((.(((.......))).)))))))))))))))))))..)))))))......	Chr05	38410149	38410232	-	84	-0.440476	36.9	1.19	ATGACTCATATGGATCAACTTG	22	0	0	11	8	0.01	0.01	5.8775	7.9569	3p
novel-miR157	novel-MIR157	gaaaagtttcatgttggtttgtggggataatcattgatcctggaagcaggagaaatgtttgttaggttctcaacggctctcacactacagcacttcacgcggtggcatttcactcaacatccttgttggtcaaaaccctccaccagtcagaactctccgtaggtagccctttccaagacctcaaaaatcaattatgcccacttccaggatcaATGACTGACCCCACAAACCAACAtgagactttt	.(((((((((((((((((((((((((.((.((((((((((((((((..((...(((((((...(((((......((((...((.((((.(...(((..(((((((..(((.((.(((((....))))))).))).....))))).))..)))....).))))))))))........)))))...))))..)))...))..)))))))))))))))).)).)))))))))))))))))))))))))	Chr14	19107928	19108172	-	245	-0.398776	45.31	0.88	ATGACTGACCCCACAAACCAACA	23	0	0	10	0	0.01	0.01	5.3432	0.01	3p
novel-miR158	novel-MIR158	cattgacaccccctgaggtttcatgagattgcaccaactcctcctgcttttttaacttttacagcaacctcccttatagggagacacgatgtgatgtttttcaaataattaagggggttagtataatgtacaaggggtgtcaatgtaatatttttcaaaccattaagggaggttagtgtaggggtagaaaaataggatgggtttATGCGATCTCACGAAACCTCAGGgggtattaat	.(((((.(((((((((((((((.((((((((((..(((((.(((((.((((((.(((((((((..(((((((((((..((((((((........)))))))).............((((.(...((((((((..(.....)..))).)))))...).))))..)))))))))))..))))))))).))))))))))).)))))..)))))))))).))))))))))))))).)))))	Chr13	19520124	19520360	-	237	-0.432489	40.08	1.08	ATGCGATCTCACGAAACCTCAGG	23	0	0	151	3	0.01	0.01	80.6822	2.9838	3p
novel-miR159a	novel-MIR159	taacattgtttcaagattaattcaagatcaagcttttgtctcaaaataaggtgttttcaagagatcaaggctctggtaatcgattaccagaagacaatattaaaaaataacttttaaaaatgattttgaatttgaattttaaatcatgtaatcgagattactagaagacaatattgaaaaataacttttaaaaATGGTTTTGAATTTGAATTTTGaatcatgtaa	..((((.(.(((((((((((((((((((((.(((((.(((((((((((...))))))...))))).)))))((((((((((((((((............((((((......))))))..(((((((.((((....)))).)))))))))))))))..))))))))........((((((......))))))...))))))))))))..))))))))).)))))..	Chr15	50869750	50869974	+	225	-0.228444	24	0.95	ATGGTTTTGAATTTGAATTTTG	22	0	0	11	0	0.01	0.01	5.8775	0.01	3p
novel-miR159b	novel-MIR159	gttgttaaaaATGGTTTTGAATTTGAATTTTGaacctgtaatcgattaccaaatgtttgtaatcgattaccagcaacggaactctggaaattcaaattcaaaagtcataacctttcaa	..........(((((((((((((((((((((....((((((((((((((.........))))))))))).)))...(((....)))))))))))))))))))).))))..........	Chr15	22295097	22295214	-	118	-0.269492	30.51	0.88	ATGGTTTTGAATTTGAATTTTG	22	0	0	11	0	0.01	0.01	5.8775	0.01	5p
novel-miR159c	novel-MIR159	gctgttaaaaATGGTTTTGAATTTGAATTTTGaacctgtaatcgattaccaaatatttgtaatcgattaccaataacgaaactcttgaaattcaaattcaaaagtcatgacctttcaaaatatagtt	(((((.....(((((((((((((((((((((((....((((((((((((.........))))))))))))..............))))))))))))))))))).)))).............))))).	Chr12	11830505	11830631	+	127	-0.243307	26.77	0.91	ATGGTTTTGAATTTGAATTTTG	22	0	0	11	0	0.01	0.01	5.8775	0.01	5p
novel-miR160	novel-MIR160	atatttcttcATGTACAACTACCTTGAATGTatgtaccaaaaaacagcccaggatatacggtataaactttacaatgaactcttctatggtgtggaattagatatcacatcttttagtagcttgtccaaattaataggccaattagttaggttgtacaaggatctcaacttctctattgttttttggtaccaacattcaaggcagttgtacatgaagatatag	.(((.(((((((((((((((.((((((((((..((((((((((((((...((((......(((.......))).......))))(((.((((((...........))))))...)))..((((((........))))))....(((..((((((...........))))))..)))))))))))))))))..)))))))))).))))))))))))))).))).	Chr04	52154073	52154295	+	223	-0.332287	33.63	0.99	ATGTACAACTACCTTGAATGT	21	0	0	17	0	0.01	0.01	9.0834	0.01	5p
novel-miR161	novel-MIR161	tcgtcttagaATGTAGTACATTCTAAGACGGTctcctaaagtgactgacttagaatgtattacattttaagacgat	(((((((((((((((((((((((((((.(((((.........))))).))))))))))))))))))))))))))).	Chr15	48192129	48192204	-	76	-0.581579	34.21	1.7	ATGTAGTACATTCTAAGACGGT	22	0	0	21	0	0.01	0.01	11.2207	0.01	5p
novel-miR162	novel-MIR162	gactattcctttttgaaaagcattacggtattgtgtttccgttacacaaaaagaggtgcgaattttttgtataattccattgtgcaaatgcacaatagaattgtgattccgttgtgtaacaaatttgcaccccctttcatgcaacgaaaacacgATGTCGTGATGCTTTTCGGGGagataaaaaa	........((((((((((((((((((((((((((((((.((((.((..(((.(.(((((((((((((((((((((...))))))))))((((((((.((((....)))).))))))))..))))))))))).).)))..)).)))).))))))))))))))))))))))))))))))........	Chr18	11469814	11469998	-	185	-0.39027	36.76	1.06	ATGTCGTGATGCTTTTCGGGG	21	0	0	14	0	0.01	0.01	7.4805	0.01	3p
novel-miR163-3p	novel-MIR163	ctcgtcgtcacgccttgtcactcacacgtcattgttatgtgattgaaggtgatgacgtgacaatgATGTGTGAGTGAGAAGACGTGatgacgtgg	(.((((((((((.(((.(((((((((((((((((((((((.(((......))).))))))))))))))))))))))).))).)))))))))).).	Chr16	26220646	26220740	-	95	-0.658947	48.42	1.36	ATGTGTGAGTGAGAAGACGTG	21	0	0	12	0	0.01	0.01	6.4118	0.01	3p
novel-miR163-5p	novel-MIR163	ctcgtcgtcaCGCCTTGTCACTCACACGTCAttgttatgtgattgaaggtgatgacgtgacaatgatgtgtgagtgagaagacgtgatgacgtgg	(.((((((((((.(((.(((((((((((((((((((((((.(((......))).))))))))))))))))))))))).))).)))))))))).).	Chr16	26220646	26220740	-	95	-0.658947	48.42	1.36	CGCCTTGTCACTCACACGTCA	21	0	0	15	0	0.01	0.01	8.0148	0.01	5p
novel-miR164	novel-MIR164	tcacgttcttATTAAATGATGACTGTCACGTGtcatgttctgattggatgtcgaattattgttgttgtcattggtcgatcagaacatgacacgtaatagtcatcattcaataagaacgtgac	(((((((((((((.((((((((((((.(((((((((((((((((((((((.(((..........))).))))...))))))))))))))))))).)))))))))))).))))))))))))).	Chr20	41759136	41759257	+	122	-0.558197	36.89	1.51	ATTAAATGATGACTGTCACGTG	22	0	0	13	0	0.01	0.01	6.9461	0.01	5p
novel-miR165	novel-MIR165	cagatcaacttgatccagaagctgcttaataatcttctggatcaagttgatctgtaagagactttcggatcaacttgatcccttgatccggaagagtATTAAGCAGCTTCCGGATCAaattgattca	..((((((.(((((((.((((((((((((((.((((((((((((((((((((((.(((...))).))))))))))........)))))))))))).)))))))))))))).))))))).))))))..	Chr19	22296167	22296293	-	127	-0.552756	40.16	1.38	ATTAAGCAGCTTCCGGATCA	20	0	0	13	4	0.01	0.01	6.9461	3.9784	3p
novel-miR166	novel-MIR166	gttgtcttacATTAAGGTAACATTCTAAGGCGGttatttgtaaccgccttagaatatgcgactttaaaaacaaaattt	...........(((((((..((((((((((((((((....)))))))))))))..)))..)))))))...........	Chr18	44379714	44379791	-	78	-0.347436	32.05	1.08	ATTAAGGTAACATTCTAAGGCGG	23	0	0	19	4	0.01	0.01	10.1521	3.9784	5p
novel-miR167	novel-MIR167	tgtgtcacttATTAGATGATGACGGTCACGTggcatattcttattgttcaatgaaaataacaatgcatttaatctttcatggagttgacatccaatcagaatatgacatgtgacaatcatcatccaataagaaagtgatacg	.((((((((((((.((((((((..((((((((.((((((((.(((((((.((((((..................)))))).)))........)))).)))))))).))))))))..)))))))).))))....)))))))).	Chr08	11307672	11307813	+	142	-0.342958	33.8	1.01	ATTAGATGATGACGGTCACGT	21	0	0	10	0	0.01	0.01	5.3432	0.01	5p
novel-miR168	novel-MIR168	gggtgcaaaaATTATGCACAGTAGAATTGTGATttcattgttcttttgtacaaccaaaacatgattttgttgtgtataatttttgcactcc	(((((((((((((((((((((((((((((((.(((..((((........))))..))).))))))))))))))))))))))))))))))).	Chr20	45828780	45828870	-	91	-0.42967	31.87	1.35	ATTATGCACAGTAGAATTGTGAT	23	0	0	10	0	0.01	0.01	5.3432	0.01	5p
novel-miR169	novel-MIR169	aaaagtaggcATTCGAAGACGGTGGTGACGTaagtaccatctttgaatgtctactttcaaagatgttgttgaggtaaacaccgtcttagaaaactgacgttcaaagacggtagttacgttaacaacgtcttagaatgtctactttc	.(((((((((((((.((((((.((..(((((((.((((.((((((((((((...((((.((((((.((((......)))).)))))).))))...)))))))))))).)))).)))))))..)).)))))).))))))))))))).	Chr01	38883593	38883738	-	146	-0.513699	39.04	1.32	ATTCGAAGACGGTGGTGACGT	21	0	0	11	0	0.01	0.01	5.8775	0.01	5p
novel-miR170	novel-MIR170	agacggttctttagaaaatcgtcttagaatatagacattttacaacggttcctaaaaaatcgtcttagaaaagttgtgtATTCTAAGACGGTTCTCATACAagaaaccgtc	.((((((((((((((.((((((((((((((((((((.(((((..((((((.......))))))..)))))..))).))))))))))))))))).)).)).))).)))))))	Chr05	30155341	30155451	-	111	-0.359459	34.23	1.05	ATTCTAAGACGGTTCTCATACA	22	0	0	55	2	0.01	0.01	29.3875	1.9892	3p
novel-miR171a	novel-MIR171	aatattgaggATTCTAAGACGGTTTTATGAGAaaaccgtcttagaatatagacattctaaaacgattttcttttaaaaccatcttagaatgtattttttt	........(.(((((((((.(((((((.(((((((.(((.(((((((......))))))).))).))))))).))))))).))))))))).)........	Chr04	42796979	42797078	-	100	-0.34	26	1.31	ATTCTAAGACGGTTTTATGAGA	22	0	0	22	0	0.01	0.01	11.755	0.01	5p
novel-miR171b	novel-MIR171	taagacggtttttcaaaagaccgtcttagaatgtctacattctcttagaaccgtcttagaatgtattttttttaaaaaaataaaaatattaaagATTCTAAGACGGTTTTATGAGAaaaccgtctt	((((((((((((....))))))))))))...........(((((.(((((((((((((((((((((((((...........)))))))).....))))))))))))))))).))))).........	Chr04	42797148	42797273	-	126	-0.365079	27.78	1.31	ATTCTAAGACGGTTTTATGAGA	22	0	0	10	0	0.01	0.01	5.3432	0.01	3p
novel-miR172a	novel-MIR172	aatgctcagcATTCTACATCGGTTCTTCAAcgaacgtcgtagaaaacttagcattctacatcggtcttgcaattgtgaccatcgtagaatgctgagttttcaacatcggtcacaactgaaggatcgatgttgaatgctgagcattc	((((((((((((((.((((((((((((((..((.((..((.((((((((((((((((((...((((..........))))...)))))))))))))))))).))..)).)).....)))))))))))))).)))))))))))))).	Chr16	25308935	25309080	-	146	-0.541781	42.47	1.28	ATTCTACATCGGTTCTTCAA	20	0	0	10	0	0.01	0.01	5.3432	0.01	5p
novel-miR172b	novel-MIR172	aatgctcagcATTCTACATCGGTTCTTCAAtgaccgttgtagaattctcagcattctacatcggttacaactgaaggaccgatgtagaatgttgagcattc	(((((((((((((((((((((((((((((.((((((.((((((((.......)))))))).))))))....))))))))))))))))))))))))))))).	Chr13	6909466	6909566	+	101	-0.628713	41.58	1.51	ATTCTACATCGGTTCTTCAA	20	0	0	10	0	0.01	0.01	5.3432	0.01	5p
novel-miR173	novel-MIR173	ttttgtaaatATTGAGATTTAAAACAAAGGCGGttttgtttacccgtcttcaaatgagttgttctacgatggttatttataaaaccaccttagaatgtattttacaacggcgggttttatataggaccgtctttgtttttaaacattagggaaataagtc	...........((((..((((((((((((((((((((((..(((((((.......(((((((((((.(.(((((........))))).).))))))).))))......))))))).....))))))))))))))).)))))))..))))...........	Chr14	32818476	32818635	+	160	-0.29	31.87	0.91	ATTGAGATTTAAAACAAAGGCGG	23	0	0	10	0	0.01	0.01	5.3432	0.01	5p
novel-miR174	novel-MIR174	gagttgatcccacatgagttatacggatcaagttgatgcatgagtcatatgcatcaaATTGATCCATATGACTCATACggattaacat	..((((((((...((((((((((.(((((((.((((((((((.....)))))))))).))))))).))))))))))..))))))))..	Chr05	39828022	39828109	+	88	-0.5	37.5	1.33	ATTGATCCATATGACTCATAC	21	0	0	53	14	0.01	0.01	28.3189	13.9246	3p
novel-miR175	novel-MIR175	acgacatgatATTGGTGCCTTCTTTAGAAATGatacaataatatttttttttatgatgcgtctttgttaaaaacaatgctacaagattatttttttgaaaagattttattgtcattgttaaaaacaaagctgaggttatttttaacaaagaaaagtaatctcatagcatttcttttaacaaaggcaacaacatcttcaaaaaaaactcatagccttgtttaaatagagatcttcataaaaaaataatatcttatcatcatttttaatgaaggcagcaatatcagcccca	......((((((((.(((((((.(((((((((((......((((((((((((((((.(.(((((((((..((((((.((((..((....(((((((((..((((.((.(((((.(((((((((..((.(((((((((((((((.......))))))))))))..))).))..))))))))).))))).)).))))))))))))).))..)))).)))))).)))))))))).))))))))))).)))))......))))))))))).))))))).))))))))......	Chr10	40755351	40755639	-	289	-0.324913	26.3	1.24	ATTGGTGCCTTCTTTAGAAATG	22	0	0	31	1	0.01	0.01	16.5639	0.9946	5p
novel-miR176	novel-MIR176	atcaatccgtatgattcgtacagattgacaatccgtaaggatgcaatccatatgaaccttacggattgtcaattcatatagttcttatggATTGTCAATCCGTATAAACCATacggactagc	.....((((((((.((.((((.(((((((((((((((((((((((((((.((.......)).)))))))...........)))))))))))))))))))).)))).)).)))))))).....	Chr13	10177986	10178107	+	122	-0.418852	37.7	1.11	ATTGTCAATCCGTATAAACCAT	22	0	0	13	0	0.01	0.01	6.9461	0.01	3p
novel-miR177	novel-MIR177	tgcctttcatataaaacttacggattgataattcataagttatataaaatttacggattgataatctgtaagttttatataacttacagattaccaatccttaagaaacatagagATTGTCAATCCGTATGTTTCTTatagattggc	.(((..(((((..((((.(((((((((((((((..((.(((........((((.((((((.(((((((((((((......))))))))))))).)))))).)))).))).))..))))))))))))))).))))..))).))..)))	Chr08	31551856	31552002	-	147	-0.378912	27.21	1.39	ATTGTCAATCCGTATGTTTCTT	22	0	0	10	5	0.01	0.01	5.3432	4.9731	3p
novel-miR178a	novel-MIR178	attgtctttaATTTCGATTTTAGTCCCCCTTtaaatttattcacgaatttagttctccaattatgtcaaatcctgtaaatgtggtccccaagtccaaatttgaacattgactattacaaaaaatgttgacggccacgtgtcacattctgattggacatgaaaaggtgcgctgaagaaccaactctaacatttttctgtttgtcatccaattagaatgtgacacgtgatagtcaacgtttctttgtaacagtcaacgtttaaatttgaacttggaaaccacatttacaggatttgacacaattgaggggctaagttcgtgaataaatttaaagggagactaaaatcgaaattggagacaac	.((((((((((((((((((((((((.((((((((((((((((((((((((((((((.(((((.((((((((((((((((((((((..((((((.(((((((((((.((((((.(((((((((((((((((...((((((((((((((((((((((..(((...(((.(......).)))......((((......))))..)))))))))))))))))))))))))...)))))))))).))))))).)))))).))))))))))).))))))..)))))))))))))))))))))).))))).)))))))))))))))))))))))))))))).)))))))))))))))))))))))).	Chr18	22719234	22719593	-	360	-0.571667	35.28	1.62	ATTTCGATTTTAGTCCCCCTT	21	0	0	353	156	0.01	0.01	188.615	155.16	5p
novel-miR178b	novel-MIR178	attgtttccaATTTCGATTTTAGTCCCCCTTtaaatttattcacaaatttagttctcttaatatgttcaattctgtaaatgtgatccccaagttcagattttgatgttgactgttacaaaggaatgttgattgtcacgtgtcacattctgattagatgatgaaaatgtattgttgttgtcgtcaatgtccaattagaacgtgacacgtgatagtcaacgtttctttttaacagtcaacatcaaaatctaggcttgagaatcacatttacgaaattagacataactgaaggactaaattcatgaataaatttaaagggaaactaaaatcggaattagagacaatt	((((((((.(((((((((((((((..(((((((((((((((((..(((((((((((.....((((((.((((.((((((((((((.(.((((((.(((((((((((((((((((((.(((((((((((((((((((((((((((.((((((((.((((((((.((((......)))).))))))...)).)))))))).))))))))))))))))))))))))))).))))))))))))))))))))).)))))).).)))))))))))).)))).)))))).....)))))))))))..)))))))))))))))))..))))))))))))))).)))))))).	Chr02	9062477	9062820	-	344	-0.518023	31.4	1.65	ATTTCGATTTTAGTCCCCCTT	21	0	0	353	188	0.01	0.01	188.615	186.987	5p
novel-miR179	novel-MIR179	aatgttgaacATTTTACATCGGTTCTGAGAGGaccgatgtagaatgataatcattctaagacgaccatgtatcaaagactgtcttagaatgcttagcattctacatcggttgtttgagaaccgatgtagaatgttcaatattc	((((((((((((((((((((((((((.(((.(((((((((((((((.(((.((((((((((((................)))))))))))).))).))))))))))))))).))).)))))))))))))))))))))))))).	Chr10	34477911	34478053	-	143	-0.585315	36.36	1.61	ATTTTACATCGGTTCTGAGAGG	22	0	0	12	2	0.01	0.01	6.4118	1.9892	5p
novel-miR180	novel-MIR180	ggtttgagaaaaaaatcatccaaaaaaatccaaaaaagaataggtttggttcgattttttATTTTTATTTTGGATTGGTTTGgatttaaaca	.((((((..........(((((((..((((((((((((((((((.............))))))))).)))))))))..))))))))))))).	Chr07	10258200	10258291	+	92	-0.244565	25	0.98	ATTTTTATTTTGGATTGGTTTG	22	0	0	10	0	0.01	0.01	5.3432	0.01	3p
novel-miR181-3p	novel-MIR181	taagacggtttttcaaagaaccgtcttagaatgtatttttttataaaaaaattaaaattttattgaggattctaagatggtttttttgagaaaattgttttagaatgtaaacattttaagatgttttttcatagaatcgtcttaaaattaattttttgaagatggtttttccaaaagatctttacATTCTAAGACGATTCTCTGAAaaaccgtctt	.((((((((((((((.((((.((((((((((((((..(((((....((((((((...(((((..(((((((.((((((((((((..(((((((((.(((((((((((....)))))))))))))))))))).)))))))))))).))))..)))..))))).))))))))...)))))....)))))))))))))).)))).))))))))))))))	Chr09	30128015	30128230	+	216	-0.348148	24.07	1.45	ATTCTAAGACGATTCTCTGAA	21	0	0	10	0	0.01	0.01	5.3432	0.01	3p
novel-miR181-5p	novel-MIR181	taagacggtttttCAAAGAACCGTCTTAGAATGTatttttttataaaaaaattaaaattttattgaggattctaagatggtttttttgagaaaattgttttagaatgtaaacattttaagatgttttttcatagaatcgtcttaaaattaattttttgaagatggtttttccaaaagatctttacattctaagacgattctctgaaaaaccgtctt	.((((((((((((((.((((.((((((((((((((..(((((....((((((((...(((((..(((((((.((((((((((((..(((((((((.(((((((((((....)))))))))))))))))))).)))))))))))).))))..)))..))))).))))))))...)))))....)))))))))))))).)))).))))))))))))))	Chr09	30128015	30128230	+	216	-0.348148	24.07	1.45	CAAAGAACCGTCTTAGAATGT	21	0	0	13	0	0.01	0.01	6.9461	0.01	5p
novel-miR182a	novel-MIR182	ggatttagtgCAAAGATCCTATGCTAAGTGTAtaaaaaaaatgcttcaatgaaaggatagtttagatctcttattcacaatctccttacttctgtgttcagcttcaagctaggagacactgttagacctaatgcttacaacaccctcaagctaggaaacacatacttcaagctaggaaacacagacttaagattgaagctgaacacaaaagtaaggagattgtgaccaagagatctaaactatcatttcatagaagcattttttttatacacttagcataggatctttgcactaaatcca	(((((((((((((((((((((((((((((((((((((((((((((((.((((((.(((((((((((((((((..(((((((((((((((((.((((((((((((((((((.((((....((((...((((..((((...........)))))))).))))....)))).))))....................)))))))))))))).)))))))))))))))))..))))))))))))))))).)))))).))))))))))))))))))))))))))))))))))))))))))))))).	Chr06	21002803	21003102	+	300	-0.579667	35.33	1.64	CAAAGATCCTATGCTAAGTGTA	22	0	0	119	0	0.01	0.01	63.584	0.01	5p
novel-miR182b	novel-MIR182	ggatttagtgCAAAGATCCTATGCTAAGTGTAtaaaaaaaatgcttctatgaaatgatagtttagatctcttggtcacaatctccttacttttgtgttcagcttcaatcttaagtctgtgtttcctagcttgaagtatgtgtttcctagcttgagggtgttgtaagcattaggtctaacagtgtctcctagcttgaagctgaacacagaagtaaggagattgtgaataagagatctaaactatcctttcattgaagcattttttttatacacttagcataggatctttgcactaaatcca	(((((((((((((((((((((((((((((((((((((((((((((((.((((((.((((((((((((((((((.(((((((((((((((((((((((((((((((((.((..((.((((....(((((((((...........((((......)))).....)))))..))))....))))...))...)).))))))))))))))))))))))))))))))))).)))))))))))))))))).)))))).))))))))))))))))))))))))))))))))))))))))))))))).	Chr06	21002802	21003101	-	300	-0.606	35.33	1.72	CAAAGATCCTATGCTAAGTGTA	22	0	0	119	0	0.01	0.01	63.584	0.01	5p
novel-miR183	novel-MIR183	taacggttaaCAAATGATGTTGACTGGCACGTGtcacgttcttattggatgataactgtcacatgtcacacgtgaaatgaattgttgttttcattgaccaatgagaacatgacacgtgatagtcatcattcaataagaacgtgacacgtgccaatcaacatcacttgttagcgggtc	...(.((((((((.(((((((((.(((((((((((((((((((((((((((((.((((((((.(((((.................((((((((((....))))))))))))))).)))))))).))))))))))))))))))))))))))))).))))))))).)))))))).)...	Chr13	33644986	33645162	+	177	-0.566102	40.11	1.41	CAAATGATGTTGACTGGCACGTG	23	0	0	15	0	0.01	0.01	8.0148	0.01	5p
novel-miR184a	novel-MIR184	ggagttagggCAACAGACGGTGGAGCTATCCAccatcgtcgcacgtgctgctagtgattagtcctatgatttgttagcgccgctaacttatcactggacttattgttagcagcgcgtgtgataagggtggatagctctaccgcctgatgccctaactccg	((((((((((((.(((.(((((((((((((((((...(((((((((((((((((((((.(((((..((((..((((((...))))))..))))..))))).)))))))))))))))))))))...))))))))))))))))).))).)))))))))))).	Chr15	18735818	18735977	-	160	-0.726875	51.88	1.4	CAACAGACGGTGGAGCTATCCA	22	0	0	18	2	0.01	0.01	9.6177	1.9892	5p
novel-miR184b	novel-MIR184	caagttagggCAACAGACGGTGGAGCTATCCActctcatcacacgcgctactaatgataggtccgctgatatgttagcggcactaacaaattggaggacttatcgttagaggcacatgtgacgagggcggatagctccaccgtttattgccctaactcc	..(((((((((((.(((((((((((((((((.(((((.(((((.(.(((.((((((((((((((.(((((.((((((.....)))))).))))).)))))))))))))).))).).))))).))))).))))))))))))))))).)))))))))))..	Chr09	34158855	34159013	+	159	-0.65283	50.31	1.3	CAACAGACGGTGGAGCTATCCA	22	0	0	18	2	0.01	0.01	9.6177	1.9892	5p
novel-miR185-3p	novel-MIR185	aagaaaatctcaagcttccctctttcaccaaaagaccaaattaaatctcaagcttccaccaatactgctttgaaacaattgacaccatatatagtccctactattctctacttgcatgactcatattatttgggttctacccataagatccaatttactttgaatcttctgatcaattgtttatagtgttgtgaggtatatatccgttatgatcaattgtttcaaagcattgaaggggagcttgagatttaatttggcttttTGGTGAAAGAGGGAAGCTTGAGattttcttt	((((((((((((((((((((((((((((((((((.((((((((((((((((((((((..(((...(((((((((((((((((((..(((((((..((.(((....(.(((...((((((.(((.......(((((...))))).(((((.(((......))).))))).))))))..)))...))).)..))).))..)))))..))..)).))))))))))))))))))))...)))))))))))))))))))))).)))))))))))))))))))))))))))))))))).	Chr17	29002381	29002673	+	293	-0.460068	34.47	1.33	TGGTGAAAGAGGGAAGCTTGAG	22	0	0	0	4	0.01	0.01	0.01	3.9784	3p
novel-miR185-5p	novel-MIR185	aagaaaatctCAAGCTTCCCTCTTTCACCAAAagaccaaattaaatctcaagcttccaccaatactgctttgaaacaattgacaccatatatagtccctactattctctacttgcatgactcatattatttgggttctacccataagatccaatttactttgaatcttctgatcaattgtttatagtgttgtgaggtatatatccgttatgatcaattgtttcaaagcattgaaggggagcttgagatttaatttggctttttggtgaaagagggaagcttgagattttcttt	((((((((((((((((((((((((((((((((((.((((((((((((((((((((((..(((...(((((((((((((((((((..(((((((..((.(((....(.(((...((((((.(((.......(((((...))))).(((((.(((......))).))))).))))))..)))...))).)..))).))..)))))..))..)).))))))))))))))))))))...)))))))))))))))))))))).)))))))))))))))))))))))))))))))))).	Chr17	29002381	29002673	+	293	-0.460068	34.47	1.33	CAAGCTTCCCTCTTTCACCAAA	22	0	0	96	44	0.01	0.01	51.2946	43.7629	5p
novel-miR186-3p	novel-MIR186	ttcacaaataaggaaaacctcaagctttcctctttcaccaaaagaccaaattcaatctcaagcttccctccaatactgctttgaaacaatggatcagaagattcaaagtatattgcatttggatcttatgggtagaacccatacagtatgccatacaagtagagaatagtaggaactatatatggtgtcaattgtttcaaagcagtatgtgtgagaagcttagatgtaatttggtctttTGGGAAAAGAGGAAAGCTAGagattttctttttatgtgaa	((((((...((((((((.(((.(((((((((((((..(((((((((((((((..((((.(((((((.(....((((((((((((((((((.(((....((((((((((((...))).)))))))))(((((((...)))))))......((((((...((((.............)))).))))))))).))))))))))))))))))....).)))))))))))..)))))))))))))))..))))))))))))).))).))))))))...))))))	Chr14	31019505	31019783	-	279	-0.444803	35.13	1.27	TGGGAAAAGAGGAAAGCTAG	20	0	0	17	0	0.01	0.01	9.0834	0.01	3p
novel-miR186-5p	novel-MIR186	ttcacaaataaggaaaacctCAAGCTTTCCTCTTTCACCAAAagaccaaattcaatctcaagcttccctccaatactgctttgaaacaatggatcagaagattcaaagtatattgcatttggatcttatgggtagaacccatacagtatgccatacaagtagagaatagtaggaactatatatggtgtcaattgtttcaaagcagtatgtgtgagaagcttagatgtaatttggtcttttgggaaaagaggaaagctagagattttctttttatgtgaa	((((((...((((((((.(((.(((((((((((((..(((((((((((((((..((((.(((((((.(....((((((((((((((((((.(((....((((((((((((...))).)))))))))(((((((...)))))))......((((((...((((.............)))).))))))))).))))))))))))))))))....).)))))))))))..)))))))))))))))..))))))))))))).))).))))))))...))))))	Chr14	31019505	31019783	-	279	-0.444803	35.13	1.27	CAAGCTTTCCTCTTTCACCAAA	22	0	0	87	6	0.01	0.01	46.4858	5.9677	5p
novel-miR187a	novel-MIR187	agttttcacaCAAGGCACAGTGACTCTTTCCcaacattatactggtcgcctggtttcaatatgcaaagttattgtgaaatagttccacattgaaatggcaaggtattattgggaattagtcatttagtcctacaccagtataatgttgggaaagagtcactgtgccttgtgtgaaaaca	.(((((((((((((((((((((((((((((((((((((((((((((.(((..((((((((.((...(((((((....))))))).)).)))))))))))..........(((((.((((....))))))))).))))))))))))))))))))))))))))))))))))))))))))).	Chr16	24427937	24428115	+	179	-0.541899	38.55	1.41	CAAGGCACAGTGACTCTTTCC	21	0	0	20	0	0.01	0.01	10.6864	0.01	5p
novel-miR187b	novel-MIR187	tgttttcacaCAAGGCACAGTGACTCTTTCCcaacattatactggtgtaggactaaatgactaattcccaataataccttgccatttcaatgtggaactatttcacaataactttgcatattgaaaccaggcgaccagtataatgttgggaaagagtcactgtgccttgtgtgaaaact	.((((((((((((((((((((((((((((((((((((((((((((....(((.............)))..........(((((.((((((((((.((.((((....))))...)).))))))))))...))))))))))))))))))))))))))))))))))))))))))))))))).	Chr16	24427937	24428115	-	179	-0.542458	38.55	1.41	CAAGGCACAGTGACTCTTTCC	21	0	0	20	0	0.01	0.01	10.6864	0.01	5p
novel-miR188	novel-MIR188	agagttccacCAAGTGTGTGAATCCCTAGAggaaacaccaaaattagcaagtttgtctgtacaagagttagcttccctataaatatgagagcaaaagaaaactatattttttcccatctacttttaatctgccaagggcaacagaggggctcttaaaagcctgctcttctttttgtaaaaatatagttttcttttgctctcatatttatagggaagctaactcttgtgcggacaaacttgctaattttggtgtttcctctaggaattcacacactaggtggaactcta	(((((((((((.(((((((((((.(((((((((((((((((((((((((((((((((((((((((((((((((((((((((((((((((((((((((((((((((((((((..................((((...))))..(((((((((......))))).)))).........))))))))))))))))))))))))))))))))))))))))))))))))))))))))))))))))))))))))))))))))))))))).))))))))))).))))))))))).	Chr06	39607321	39607608	+	288	-0.690278	37.5	1.84	CAAGTGTGTGAATCCCTAGA	20	0	0	41	31	0.01	0.01	21.9071	30.833	5p
novel-miR189	novel-MIR189	tatggattgtcaatccgtatggttcatacggattgataatttgtatgaacaatacaaatcaaCAATCCGTATGGTCATTCAGATCgacaatccgt	.((((((((((.(((.(.(((..((((((((((((...((((((((.....))))))))...)))))))))))).))).).))).))))))))))	Chr20	45988205	45988299	-	95	-0.437895	35.79	1.22	CAATCCGTATGGTCATTCAGATC	23	0	0	12	0	0.01	0.01	6.4118	0.01	3p
novel-miR190	novel-MIR190	tcccgtttttttagtcctcaaccccgaaattgaatgttgattgttacttgccaatatagactgccacatgttgcatttttattggatgttgaccgtcatatgttgcatgtttattggatgttaatttcgtacacctaattaatgtcaacctccaataaaattgcaacacgtaacgatcaacgttcaataaaaatgcgacacgtgttgatcaaggtaagcaattatcaatcaacgtcCAATCTCGGGGTTGAGAACTGaaataacagg	.((.(((.(((((((.(((((((((((.((((.((((((((((.((.((((..((...((....(((.((((((((((((((((((((((((.(((.((.(((((((..(((((((((((((((((..........))))))))......)))))))))..))))))).)).))).)))))))))))))))))))))))).)))....))...))..)))).)).)))))))))).)))).))))))))))).))))))).))).))	Chr07	35976254	35976520	+	267	-0.42397	37.08	1.14	CAATCTCGGGGTTGAGAACTG	21	0	0	17	0	0.01	0.01	9.0834	0.01	3p
novel-miR191	novel-MIR191	cagtcctggcCACGCGACCGTCTTAGAATGcaaatgcattctaagacagtcgtgatcagaactgt	((((.((((...((((((.((((((((((((....)))))))))))).)))))).)))).)))).	Chr06	41489317	41489381	-	65	-0.558462	49.23	1.13	CACGCGACCGTCTTAGAATG	20	0	0	16	0	0.01	0.01	8.5491	0.01	5p
novel-miR192a	novel-MIR192	tggctaggtcttgctggagaagcagggcacgtgcaacttccctctcactcagagactctatgcttgttcaagctgattttgCACGTGCTCTCCTTTTCCAGCttgattttcc	.((..(((((..((((((((((.(((((((((((((..((..((((.....))))......((((....)))).))..))))))))))))).))))))))))..))))).))	Chr03	43533421	43533532	+	112	-0.445536	50	0.89	CACGTGCTCTCCTTTTCCAGC	21	82	39	0	0	20.0222	10.3931	0.01	0.01	3p
novel-miR192b	novel-MIR192	tggctaggtcttgctggagaagcagggcacgtgcaacattcctgatgcttgctccagcttattttgCACGTGCTCTCCTTTTCCAGCttgattttcc	.((..(((((..((((((((((.(((((((((((((.((..(((..(....)..)))...)).))))))))))))).))))))))))..))))).))	Chr19	48279151	48279247	+	97	-0.470103	50.52	0.93	CACGTGCTCTCCTTTTCCAGC	21	82	39	0	0	20.0222	10.3931	0.01	0.01	3p
novel-miR193	novel-MIR193	gtcagaccatCACGTGTCGCGCTTTTATTGGgcgttgaccgccacatgtcacacttttattggacgttaattttgtgcacctaattaacgtcaacctcccataaaatcacaagacgtggtggtcaacgtccaataaaagcgcgacacgtaacggtcaagg	....((((...((((((((((((((((((((((((((((((((((..(((....((((((.(((((((((((..........))))))))......))).))))))......)))))))))))))))))))))))))))))))))))))...))))....	Chr15	8497781	8497940	-	160	-0.513125	46.88	1.09	CACGTGTCGCGCTTTTATTGG	21	0	0	32	5	0.01	0.01	17.0982	4.9731	5p
novel-miR194a	novel-MIR194	aagaagcttgCACTTGAGGAGGGAAGGATGTTtgtagataatgaacaactttcttaactacttgtccttcagactttcctggttcttcttgttaatatgtacatcacaatagtataagctatggcgtaaaaacatggtctatattgacttctaagattgttaggggtcaaaaagaccatgtccataagccatagccttatactatttatatttacatattaccaaaagaaacagtcaaatctgaacggcaaatagttaagaaagttgttcattagctgccaatatgcttccctcctcaagtgcaagcttcta	.(((((((((((((((((((((((((.(((((.((((.((((((((((((((((((((((.(((((.((((((.((..(((..((((.(((.(((((((((......((((((((((((((((((......(((((((((...(((((((((((.....)))))))))))..)))))))))......))))))).)))))))))))......))))))))).)))))))..)))..)).)))))).))))).)))))))))))))))))))))).)))).))))).))))))))))))))))))))))))).	Chr16	22324277	22324588	+	312	-0.550962	35.58	1.55	CACTTGAGGAGGGAAGGATGTT	22	0	0	15	0	0.01	0.01	8.0148	0.01	5p
novel-miR194b	novel-MIR194	aagaagcttgCACTTGAGGAGGGAAGGATGTTtgtagataatgaacaactttcttaactacttgtccttcaaactttcctggttcttcttgttaatatgtacatcacaatagtataagctatagcgtaaaaacatggtctatattgacttctaagattgttaggggtcaaaaagaccatgtccataagccatagccttatactatttatatttacatattaccaaaagaaacggtcaaatttgaacggcaaatagttaagaaagttgttcattagctgccaatatgcttccctcctcaagtgcaagcttcta	.(((((((((((((((((((((((((.(((((.((((.((((((((((((((((((((((.(((((.((((((.((..(((..((((.(((.(((((((((......(((((((((((((((.((......(((((((((...(((((((((((.....)))))))))))..)))))))))......)).)))).)))))))))))......))))))))).)))))))..)))..)).)))))).))))).)))))))))))))))))))))).)))).))))).))))))))))))))))))))))))).	Chr11	18416116	18416427	+	312	-0.51891	34.94	1.49	CACTTGAGGAGGGAAGGATGTT	22	0	0	15	0	0.01	0.01	8.0148	0.01	5p
novel-miR195	novel-MIR195	ttgataatctCATAAAGTGACTCATGATAAAGtttttaatatacatggtatctttcataatttttgtgatccaagatcattcttgttaaacaacattgcttttttccatgctcttggcagacttcttttatttccatcatagagagtggactgatgtttctaatggcattagatgtttaccaagaatgttcttggatcacaaaaattgtgcaagatgtcgcatatattaaaaactttatcatgagtcactttatgagattattaat	(((((((((((((((((((((((((((((((((((((((((((..(((((((((.(((((((((((((((((((((.((((((((.((((((............(((((.(((((((.(((.........))))))....)))).)))))((((((((......)))))))).)))))).)))))))).))))))))))))))))))))).)))))))))..))))))))))))))))))))))))))))))))))))))))))).	Chr02	23128189	23128454	+	266	-0.486466	29.7	1.64	CATAAAGTGACTCATGATAAAG	22	0	0	13	0	0.01	0.01	6.9461	0.01	5p
novel-miR196	novel-MIR196	aaaagtgtcacatgtcaaaatttcaaccatgggcataataggcatttcatagtccttctccaatagcatatgatacgataaaaccaaaataaatatgatacacttttttcatcataatgtcaaataaaggaatgagattttttgtgaagtttaccaaaacccattctgcctacttctgcacagacaagatctttggtattagcttttgcccaagaaatgtttgttgtgccCATGGCTGAGAGTTTGACATCtggcactttt	.(((((((((.((((((((.(((((.((((((((((((((((((((((....(((((........(((((((((..((.((((....................)))).))))))).))))......)))))..(((((((((((((((((.....................)))))...)))))..))))))).((((........))))...)))))))))))))))))))))).))))).)))))))).))))))))).	Chr07	19156716	19156976	-	261	-0.306513	34.87	0.88	CATGGCTGAGAGTTTGACATC	21	0	0	10	0	0.01	0.01	5.3432	0.01	3p
novel-miR197	novel-MIR197	attttatattgtcatccaatcacaaatcatcattcaaattactttaaaataattattttaaaagtcaacaaacttacaataCATGGTGAATTGTAATTGGATGGttgtgtaaaa	.((((((((..(((((((((.((((.(((((((.........((((((((....))))))))(((......)))........))))))).)))).)))))))))..))))))))	Chr17	18526362	18526475	-	114	-0.22807	22.81	1	CATGGTGAATTGTAATTGGATGG	23	0	0	0	11	0.01	0.01	0.01	10.9407	3p
novel-miR198	novel-MIR198	aatcgattatCATGTGTGGTAATCGATTATAGattcaaatagagagtttctctttgtttcctgaagctgggtaattgattattaaataaggtaattgatta	(((((((((((.(((.((((((((((((((((.(((((((((((((...)))))))))...)))).))..)))))))))))))).))).))))))))))).	Chr05	13239498	13239598	+	101	-0.332673	28.71	1.16	CATGTGTGGTAATCGATTATAG	22	0	0	13	0	0.01	0.01	6.9461	0.01	5p
novel-miR199	novel-MIR199	aaagacggttattagctaataatcgtctttgaaagattcgtaCATTCAAAGACGGTTATTATAATaaccgtcgta	...(((((((((((..(((((((((((((((((.(.......).))))))))))))))))))))))))))))...	Chr11	12256971	12257045	-	75	-0.454667	32	1.42	CATTCAAAGACGGTTATTATAAT	23	0	0	12	0	0.01	0.01	6.4118	0.01	3p
novel-miR200	novel-MIR200	attatattgaCATTCCCTTGTAGTTTCTTGagattgcacacaatatctttgccttactttacaatatctctccttaagggggtactgtacgggttaaaaaggcaagggtatgatgtgcaatcttaagaaatcacaggggtgtcagagtaatt	(((((.((((((..(((((((.((((((((((((((((((..(((((((((((((((((((((.(((((((......))))))).)))).))))....)))))))))))))..)))))))))))))))))).))))))))))))).))))).	Chr14	22614304	22614455	-	152	-0.490789	37.5	1.31	CATTCCCTTGTAGTTTCTTG	20	0	0	7	34	0.01	0.01	3.7402	33.8168	5p
novel-miR201	novel-MIR201	attttagtccCCAACCCTGAAATTAGACGTtgaccattaattgtttacgttgattgccacttgtcgtgcttttattggatgttaattaggtgcatgaaatttaagcccgacacatggcggtcaatgtaaacaattaatagtcaacgtctaaatttggggttaaggactaaaatt	((((((((((..(((((((((.((((((((((((.((((((((((((((((((((((((..(((((.((((..(((..((((.........))))..)))..)))).)))))..)))))))))))))))))))))))).)))))))))))).)))))))))..)))))))))).	Chr18	33912319	33912492	-	174	-0.536207	36.21	1.48	CCAACCCTGAAATTAGACGT	20	0	0	15	0	0.01	0.01	8.0148	0.01	5p
novel-miR202-3p	novel-MIR202	aatcatgcaatgttgatccccagaccacaattagacgttgacaattagtaagtgatgttgactaccatgtgttacgttcttattggataacgactctcacgtgccatgttatgattattagatgccaacttcatgaaaaatgagatgcattgttgttttcattgaccattcaaaatatgacacgtgacagtcgtcatccaataagaacgtgacatgtgatagtcaatttcacttgctaacgctcaacgtCCAATCGTGTTCTGGGGACCAACattatatgat	.((((((.(((((((.((((((((.(((.(((.((((((((...(((((((((((.((((((((.(((((((((((((((((((((((.((((((.(((((((.((((((((((..((..(((((....(((((.....)))))..)))))...))..))))...........)))))).))))))).)))))).))))))))))))))))))))))).)))))))).)))))))))))...)))))))).))).))).)))))))).))))))).))))))	Chr08	46301600	46301881	-	282	-0.498582	38.3	1.3	CCAATCGTGTTCTGGGGACCAAC	23	0	0	12	0	0.01	0.01	6.4118	0.01	3p
novel-miR202-5p	novel-MIR202	aatcatgcaatgtTGATCCCCAGACCACAATTAGACgttgacaattagtaagtgatgttgactaccatgtgttacgttcttattggataacgactctcacgtgccatgttatgattattagatgccaacttcatgaaaaatgagatgcattgttgttttcattgaccattcaaaatatgacacgtgacagtcgtcatccaataagaacgtgacatgtgatagtcaatttcacttgctaacgctcaacgtccaatcgtgttctggggaccaacattatatgat	.((((((.(((((((.((((((((.(((.(((.((((((((...(((((((((((.((((((((.(((((((((((((((((((((((.((((((.(((((((.((((((((((..((..(((((....(((((.....)))))..)))))...))..))))...........)))))).))))))).)))))).))))))))))))))))))))))).)))))))).)))))))))))...)))))))).))).))).)))))))).))))))).))))))	Chr08	46301600	46301881	-	282	-0.498582	38.3	1.3	TGATCCCCAGACCACAATTAGAC	23	0	0	10	0	0.01	0.01	5.3432	0.01	5p
novel-miR203	novel-MIR203	aggatcagcaCCAATCTGTGCCTGTTCCTCCTCtaccagctcaatatctttcgtttcacctttgcttttgaaactacactgtaatttacaaaacaaaagttgaaaggaaagatattgacctgatagacgaggaagaagcacatattggtggtgatcgtt	(.(((((.(((((((.(((((.(.((((((.((((.(((.((((((((((((.(((((.((((..((((((((.(((...))).))).)))))..)))).))))).)))))))))))).))).)))).)))))).).))))).))))))).))))).).	Chr04	41814148	41814306	+	159	-0.47044	39.62	1.19	CCAATCTGTGCCTGTTCCTCCTC	23	0	0	15	0	0.01	0.01	8.0148	0.01	5p
novel-miR204	novel-MIR204	aatggttgttgagttagggcaacagacgatggagctatccatccttgttacacgcgctgctaacgataagtctgttgatatgttagcagcgctaacaaatcggaggacttatcgttagcggcttgtgtcatgagggtggatagatCCACCGTTTGTTGCCCTAACTCcacagccatt	.((((((((.((((((((((((((((((.((((.((((((((((((((.(((((.((((((((((((((((((.(((((.(((((((...))))))).))))).)))))))))))))))))).))))).)))))))))))))).)))).)))))))))))))))))).)))))))).	Chr13	11267896	11268072	+	177	-0.69661	47.46	1.47	CCACCGTTTGTTGCCCTAACTC	22	0	0	17	29	0.01	0.01	9.0834	28.8438	3p
novel-miR205a	novel-MIR205	attgggtcttacagattgacaatccgtaaggtcatacggattaatctatatggaCCATACGGATTGACAATCTGTaagactatta	....((((((((((((((.(((((((((.(((((((.(((....))).))).)))).))))))))).))))))))))))))....	Chr19	35264715	35264799	+	85	-0.510588	36.47	1.4	CCATACGGATTGACAATCTGT	21	0	0	17	0	0.01	0.01	9.0834	0.01	3p
novel-miR205b	novel-MIR205	taaaagtcatacggattgtcaatccgtatggctattttccttaaaataatttttaaaaaaaaCCATACGGATTGACAATCTGTatggcttaaa	...((((((((((((((((((((((((((((...((((..((((((....))))))..))))))))))))))))))))))))))))))))...	Chr04	18620882	18620974	-	93	-0.517204	29.03	1.78	CCATACGGATTGACAATCTGT	21	0	0	17	0	0.01	0.01	9.0834	0.01	3p
novel-miR205c	novel-MIR205	tttgtatgggCCATACGGATTGACAATCTGTgtgatccatagtgattgctgattcatatgaattatacagattgttaatccgtatgaaccatacggat	(((((((((..(((((((((((((((((((((((((.((((.(((........))))))).)))))))))))))))))))))))))..))))))))).	Chr08	20822664	20822761	+	98	-0.555102	36.73	1.51	CCATACGGATTGACAATCTGT	21	0	0	17	0	0.01	0.01	9.0834	0.01	5p
novel-miR206	novel-MIR206	aatcacgcaatgttggtcccccagtccacaatggacgttgactgttacaaaataatgttgactaccacgtgtcacgttcttattggataatgactatcacgtgtcttgttctgattggatgtcaatcccatggaaaatgaaatgcattgttgttttcatttaccaatcagaacataacatgtgatagtcatcatccaataagaacgtgacacgtggcaatcaacattattttgtaacagtcatcgtCCATTGTGGGCTAGGGGACCAACattgcgtgat	.((((((((((((((((((((.(((((((((((((((.(((((((((((((((((((((((...((((((((((((((((((((((((.(((((((((((((((..((((((((((((.......(((...)))((((((((.(((....))))))))))).))))))))))))..))))))))))))))).))))))))))))))))))))))))...))))))))))))))))))))))).))))))))))))))).))))))))))))))))))))	Chr05	30086366	30086644	-	279	-0.708244	40.14	1.76	CCATTGTGGGCTAGGGGACCAAC	23	0	0	10	0	0.01	0.01	5.3432	0.01	3p
novel-miR207	novel-MIR207	tcggccaaaaCCGATATTGTATGGTACTTACAacattgatttttccaaaactgatgttgtttttgtttcttttttttgtctatttgttattatactacattggttttggtcaaaattgacgttgtaagtactatacaacatcgactttgataca	.....((((..((((.((((((((((((((((((.((((((((.(((((((((((((.((....((..(................)..))...)).)))))))))))))..)))))))).)))))))))))))))))).))))..)))).....	Chr05	5147711	5147864	+	154	-0.331818	29.87	1.11	CCGATATTGTATGGTACTTACA	22	0	0	21	0	0.01	0.01	11.2207	0.01	5p
novel-miR208	novel-MIR208	ctcgaatgtgtagaatgtctagcattctacatcggttattagaacgaccgatgttgaatgcttcatcgtgggataggaatttacgacggttcaatatacacCCGATGTAGAATGTCAGATTTctacatcgat	.((((...(((((((.((((.((((((((((((((..........(((((.(((.((((.(((.(((....)))))).))))))).)))))..........)))))))))))))).))))))))))))))).	Chr02	38253589	38253720	-	132	-0.359091	40.15	0.89	CCGATGTAGAATGTCAGATTT	21	0	0	53	39	0.01	0.01	28.3189	38.7899	3p
novel-miR209	novel-MIR209	ttgatcagaaCCGATGTCGTTATGTACTTATAacattagttttgaccaaaactgatattgcgtaatacataatgatattggtttttcgagaaccaatattgtataatacataacaatatcggttttgaccca	....(((((((((((((.((((((((.(((((..(((((((((....))))))))).................((((((((((((...)))))))))))).))))))))))))).)))))))))))))....	Chr15	23555415	23555546	-	132	-0.323485	30.3	1.07	CCGATGTCGTTATGTACTTATA	22	0	0	18	0	0.01	0.01	9.6177	0.01	5p
novel-miR210	novel-MIR210	aaccgatgttaacgttggttgttaacattgattttagtataaaaCCGATGTTAACTGCCAACGCAggtatgaaca	............(((((((.((((((((((.(((((...))))).)))))))))).)))))))............	Chr10	21737496	21737570	+	75	-0.321333	36	0.89	CCGATGTTAACTGCCAACGCA	21	0	0	10	0	0.01	0.01	5.3432	0.01	3p
novel-miR211	novel-MIR211	aaaaccgatattaacacgagttcgttaacatcggtttttcaaaaaCCGATGTTAATGATCTCATGTTAacatcagttt	.((((.(((.((((((.(((.(((((((((((((((((...))))))))))))))))).))).)))))).))).))))	Chr17	14499607	14499684	+	78	-0.45641	32.05	1.42	CCGATGTTAATGATCTCATGTTA	23	0	0	11	0	0.01	0.01	5.8775	0.01	3p
novel-miR212	novel-MIR212	accagtccaaCCGGAATCTGGTGACCTAACCgatcgggtcatctcaggtcaattatgtgattgatccaatagtggaacctgctcggttaggccaccggatcccggttgatcggtc	(((.(((.((((((.((((((((.(((((((((.((((((((....((((((((....)))))))).....)))..))))).))))))))).)))))))).))))))))).))).	Chr02	9719553	9719667	+	115	-0.512174	53.04	0.97	CCGGAATCTGGTGACCTAACC	21	0	0	31	0	0.01	0.01	16.5639	0.01	5p
novel-miR213	novel-MIR213	tctcggcaatCCGTAAGCTCATTATAGATTGtcaatctgtaatagacttacagattcacaatctgtattaggcttacggattgacaatt	......(((((((((((((...((((((((((.(((((((((.....))))))))).))))))))))...)))))))))))))......	Chr04	16015804	16015892	-	89	-0.483146	35.96	1.34	CCGTAAGCTCATTATAGATTG	21	0	0	23	0	0.01	0.01	12.2893	0.01	5p
novel-miR214	novel-MIR214	tgaccatctttgaaagtaagtattctaagacggtgcttacgtcagcaccatcttagaatccttaccttcaaagatggtgtttacgttagcaCCGTCTTAGAATCCTTACCTTCAaagatggtgc	..((((((((((((.(((((.((((((((((((((((.((((.(((((((((((.(((........))).))))))))))).)))).)))))))))))))))).))))).))))))))))))..	Chr10	28147490	28147613	+	124	-0.605645	41.13	1.47	CCGTCTTAGAATCCTTACCTTCA	23	0	0	10	0	0.01	0.01	5.3432	0.01	3p
novel-miR215	novel-MIR215	ggggaactcgccagtggagatgacaagacacggtccacgtggcgggttccgccatttgtaatggcaaaatgctttttttacggaatttttttttaaacttgaaacaggtataactttccaaaaaagcatttcgccattacgaatggcggaacccgccacgtggcCCGTGTCTCGCCATCTCCACTGgcgagttccc	.(((((((((((((((((((((.(.((((((((.(((((((((((((((((((((((((((((((.((((((((((((...((((.......(((.(((((...))))).)))..)))))))))))))))).))))))))))))))))))))))))))))))).)))))))).).)))))))))))))))))))))	Chr20	22401854	22402049	+	196	-0.733163	49.49	1.48	CCGTGTCTCGCCATCTCCACTG	22	0	0	51	12	0.01	0.01	27.2503	11.9353	3p
novel-miR216	novel-MIR216	taagtaataaCCGTTGTAGAATGGTTCCGTTCTacgatgggttttaagtaataatcgtcatagaatgcttgcattctaaaacagtttctagttaaaagatgtcataaaatgcaagaattgtacgatggattttaattaaaagccggcatagaatggaactattctacgacgttccattctat	...........(((((((((((((((((((((((...(((.((((((.(((...(((((.((.(((.((((((((.((..(((...(((.......))))))..)).)))))))).))).)).)))))...))).)))))).)))...)))))))))))))))))))))))...........	Chr09	10975968	10976149	+	182	-0.344505	32.97	1.05	CCGTTGTAGAATGGTTCCGTTCT	23	0	0	13	0	0.01	0.01	6.9461	0.01	5p
novel-miR217	novel-MIR217	acacgtttgtCCTTCCCTTGGTTTTAACCCAaacggcattaaacttgcgtcaccggcgacttcggctccgctgacgatttaattttcagcaccggtttcgccctgtggttccactatcatgaagaggttgtaactgtcgacgaggttcacggtcgaagaaattcagtctgctggcgtcagcgtaaactctgccagggtggtcggcggtaccgcattaccacagttgcattctacggcaggggagccgcagttgacttgccaatggcacgggtttaaagcggtttgggttaaaactaatggaaggacaaacgtgtc	((((((((((((((((.(((((((((((((((((.((.(((((((((.((((..(((((((.((((((((((((((.........((((((.(((((.(((((((((((......)))))..)).)).)).)))))(((((..........)))))............))))))))))))))....(((((((((((((....(.((((......)))).).....))))))..))))))))))))).)))).....)))..)))).))))))))).)).))))))))))))))))).)))))))))))))))).	Chr11	9544916	9545230	-	315	-0.454286	51.75	0.88	CCTTCCCTTGGTTTTAACCCA	21	0	0	131	37	0.01	0.01	69.9958	36.8007	5p
novel-miR218	novel-MIR218	tgggcttgggCCTTCGTAGTCTCGCTGAGCGcaaagcctcgcgctcagcgccactgcgagcttagcgcctt	.((((((((((..(((((((..((((((((((........))))))))))..))))))))))))).)))).	Chr18	11188303	11188373	+	71	-0.590141	64.79	0.91	CCTTCGTAGTCTCGCTGAGCG	21	0	0	31	10	0.01	0.01	16.5639	9.9461	5p
novel-miR219a	novel-MIR219	gtcttacaatgtactgcgtattctaagacggttttaggcttCGACCGTCTTAGAATGTACTAcattctaagg	.(((((.((((((.(((((..((((((((((((.........))))))))))))))))).)))))).)))))	Chr18	8158358	8158429	-	72	-0.393056	40.28	0.98	CGACCGTCTTAGAATGTACTA	21	0	0	12	9	0.01	0.01	6.4118	8.9515	3p
novel-miR219b-3p	novel-MIR219	tcttagaaagtactacattctaagacagtctccgcaacaCGACCGTCTTAGAATGTACTAcattctaaaa	..((((((.(((.(((((((((((((.(((..........))).))))))))))))).))).))))))..	Chr20	7908083	7908152	-	70	-0.402857	37.14	1.08	CGACCGTCTTAGAATGTACTA	21	0	0	35	14	0.01	0.01	18.7012	13.9246	3p
novel-miR219b-5p	novel-MIR219	tcttagaaagtaCTACATTCTAAGACAGTCTCCgcaacacgaccgtcttagaatgtactacattctaaaa	..((((((.(((.(((((((((((((.(((..........))).))))))))))))).))).))))))..	Chr20	7908083	7908152	-	70	-0.402857	37.14	1.08	CTACATTCTAAGACAGTCTCC	21	0	0	0	4	0.01	0.01	0.01	3.9784	5p
novel-miR220	novel-MIR220	ttttaggctaCGACCGTCTTAGAATGTACTAcattctaaggcggttatctgtacaaccgtcttagaatatagtacattctaagatggttgtacagataactgccatagaat	(((((((((((((((((((((((((((((((.((((((((((((((........)))))))))))))).))))))))))))))))))))))).........))).))))).	Chr11	18992426	18992536	+	111	-0.52973	36.94	1.43	CGACCGTCTTAGAATGTACTA	21	0	0	12	14	0.01	0.01	6.4118	13.9246	5p
novel-miR221	novel-MIR221	atttctacaatggccgtagactaaccgccgtcgtagaaataggtgattttctaagtcggtgcttacgcaagcaccaatgtaaaaaccactattttctacgtcgttgctggcgtaagcacgacttagaaatcacctgtttctaCGACGACGGTTAGTGTACGACCaatgtagaaa	.((((((((.(((.((((.((((((((.(((((((((((((((((((((.((((((((.(((((((((.((((.(.(((((((((......)))).))))).).)))).)))))))))))))))))))))))))))))))))))))).)))))))).)))).))).))))))))	Chr11	29255697	29255870	-	174	-0.602299	43.68	1.38	CGACGACGGTTAGTGTACGACC	22	0	0	18	0	0.01	0.01	9.6177	0.01	3p
novel-miR222	novel-MIR222	agaaatgatgtagaatcagatacattctacatcgtttctcttcccaaaatCGATGTAGAATGTACATGATTCTacatcgtttc	.(((((((((((((((((..((((((((((((((................))))))))))))))..)))))))))))))))))	Chr05	2325207	2325289	+	83	-0.536145	33.73	1.59	CGATGTAGAATGTACATGATTCT	23	0	0	10	0	0.01	0.01	5.3432	0.01	3p
novel-miR223a	novel-MIR223	aataaataccCGATTTTTGTGTTTGCTCCCTAataaatttttattttctgttgagtccctattaaaattatatttttatttttcaaccttgatattttgttttagtccctgataaattagaaaaatttttgtttgcttcctaataaattaacaaatgagaaatatttatcatggagcaaacacaaaatttgttaatttattaggggctaacaataagtgtcaaggaccaaaaaaaattgttgttttattagagactcatcacataacaaaaatttattagggagcaaatgcaaaattggatatttgtta	((((((((.((((((((.((((((((((((((((((((((((.((...((.((((((.(((.((((((.(((.((((.((((....(((((((((((....(((((((((((((((((((..(((((((((((((((((...((((((...............))))))...)))))))))).))))))).)))))))))))))))))))....)))))))))))...)))))))).))).)))))).))).)))))).))...)).)))))))))))))))))))))))))))))))).)))))))).	Chr17	29835817	29836125	-	309	-0.381553	24.92	1.53	CGATTTTTGTGTTTGCTCCCTA	22	0	0	37	17	0.01	0.01	19.7698	16.9084	5p
novel-miR223b	novel-MIR223	actaaatactCGATTTTTGTGTTTGCTCCCTAatcaattttagctttgcgttgagtccctaataaaataacacttttattttttatctttgatattttgttttagtgcctgaaaaattagaaagatttgtgtttgcttcctaataaattaacaaatttgttttagtttgtattactaacaaatgagaaatatttattatggagcaatacaaaatttgttaatttataaggggctaaaaataagtgtcaaggattaaaaacaaaattgtttgttttattagagactcatcgcaaaaaaaaaaattattagggagaaaatgcaaaatcgaatatttatt	..((((((.((((((((.((((((.(((((((((.((((((...((((((.((((((.((((((((((((((.((((.(((((.(((((((((((((..(((((((.(((...(((((((.(((.((((((((.(((((.((((((((......((((((..((((.......)))))))))).......)))))))).))))))))))))).))).)))))))...))).)))))))..))))))))))))).))))).)))).)).)))))))))))).)))))).))))))....))))))))))))))).)))))))))))))).))))))..	Chr12	23447598	23447934	+	337	-0.35727	24.33	1.47	CGATTTTTGTGTTTGCTCCCTA	22	0	0	31	13	0.01	0.01	16.5639	12.93	5p
novel-miR224	novel-MIR224	gtctttattaCGCCAAATTGGTCCTTCTGTCagattaccacactaacaccgttcactttggctgacatggcaaacatccatctaatgtgatatctcttacagtttgccacatatcactatcactaagttgattaagttagtagtaaactaacagaaagaccaacttggtgtaatagagatg	((((((((((((((((.((((((.((((((.((.((((...((((((.....(((.(((((.(((..((((((((..........(((((......)))))))))))))..........)))))))).)))....)))))).)))).)).)))))).)))))).)))))))))))))))).	Chr20	40754165	40754345	-	181	-0.345856	37.57	0.92	CGCCAAATTGGTCCTTCTGTC	21	0	0	15	0	0.01	0.01	8.0148	0.01	5p
novel-miR225	novel-MIR225	catccatatggtttatacggatgaacttcattcgtataaaatataCGGATCAAGTTCATTCGTATGCTttttacggat	.((((.((.....(((((((((((((((.(((((((((...))))))))).))))))))))))))).....)).))))	Chr04	50153082	50153159	-	78	-0.385897	33.33	1.16	CGGATCAAGTTCATTCGTATGCT	23	0	0	14	0	0.01	0.01	7.4805	0.01	3p
novel-miR226	novel-MIR226	atgagtcataCGGATGAACTTCAATTGTATGagtcatacgaaagaagttcatccgtatgattcatc	((((((((((((((((((((((..(((((((...)))))))..)))))))))))))))))))))).	Chr12	12846081	12846146	-	66	-0.619697	36.36	1.7	CGGATGAACTTCAATTGTATG	21	0	0	19	0	0.01	0.01	10.1521	0.01	5p
novel-miR227	novel-MIR227	ctacggatcaaggtgatccgcaaaagatttacggccttgatcCGTAAGTCTTTTGTGGATCAACttgatccgta	.(((((((((((.(((((((((((((((((((((.......))))))))))))))))))))).)))))))))))	Chr03	18901581	18901654	-	74	-0.674324	44.59	1.51	CGTAAGTCTTTTGTGGATCAAC	22	0	0	15	0	0.01	0.01	8.0148	0.01	3p
novel-miR228	novel-MIR228	ctaacttgagCGTCAGAGTGTCTTTACAGGTatgtctcaccaccgttctaggaggagctcacagaggaatataactgtgaggagattttgtcaaatttgataagaacatttagcgctcatcatggggtgtcaaatgttcctatcgaatttggcataatctattcatggtgttgctcctctctgcattcctcctcatatgatggtagggtgtacctgtgaaaacacttcaatgctcttcttaga	((((...((((((..((((((.((((((((((((.(((((((.(((...((((((((..((.((((((.((..((((((((.(((((.((((((((((((((.((((((((.((((((......)))))).)))))))).)))))))))))))).))))).))))))))..)).)))))).))..))))))))...))).)))).))))))))))))))).))))))..))))))...)))).	Chr02	38674061	38674303	+	243	-0.478601	41.98	1.14	CGTCAGAGTGTCTTTACAGGT	21	0	0	12	0	0.01	0.01	6.4118	0.01	5p
novel-miR229	novel-MIR229	tacctgtcttagtatgcatgacattctaagacggtaatgtcaacaacCGTCATAGAATGTCTTACACACTaagacagttt	...((((((((((.((...(((((((((.((((((..........)))))).)))))))))...)).))))))))))...	Chr09	35429706	35429785	-	80	-0.46	37.5	1.23	CGTCATAGAATGTCTTACACACT	23	0	0	11	0	0.01	0.01	5.8775	0.01	3p
novel-miR230a	novel-MIR230	atattcgtcttagaatagtatcattctaagacggtttttatttaagaaccgtcttaaaatatacacttttttaaaacagttgttagataaaaaccgtcttagaataatactaagacggtactaagaagatttttatctaaaaactgtcttataatgtacactttttatgacgatttttaaaacaatcatcttaaaatgttttgttttaaaaaaataaaaaaagtgatcttctaagatgattcttagttaagaatCGTCTTAGAATGATACTCTTCTAagatggtttt	....(((((((((((.((((((((((((((((((((((((.(((((((.(((((((.((.((.(((((((((...((((((.((((((((((((((((((((.......))))))))))...........)))))))))).)))))).((((((..........))))))...((((((((((((.(((......)))..))))))))))))....))))))))))).)).))))))).))))))).)))))))))))))))))))))))).)))))))))))....	Chr16	10877524	10877810	+	287	-0.370732	24.39	1.52	CGTCTTAGAATGATACTCTTCTA	23	0	0	10	0	0.01	0.01	5.3432	0.01	3p
novel-miR230b	novel-MIR230	agttaaaagtCGTCTTAGAATGATACTCTTCTAaaacggttttacaaagaactgtcttagaagggtactattctaagatgattgttatataagaattgtcttagaaggatatcattctaagatgattcttattt	.......(((((((((((((((.(((((((((((.((((((((....)))))))).))))))))))).))))))))))))))).....((((((((((((((((((........))))))))))))))))))..	Chr07	34562449	34562582	+	134	-0.452239	28.36	1.59	CGTCTTAGAATGATACTCTTCTA	23	0	0	10	0	0.01	0.01	5.3432	0.01	5p
novel-miR230c	novel-MIR230	aaaaccctcttagaatagtatccttctaagacggcttttagctaacaatCGTCTTAGAATGATACTCTTCTAagatgggttt	.((((((((((((((.((((((.(((((((((((((...))).......)))))))))).)))))).)))))))).))))))	Chr11	18589711	18589792	-	82	-0.469512	35.37	1.33	CGTCTTAGAATGATACTCTTCTA	23	0	0	10	0	0.01	0.01	5.3432	0.01	3p
[truncated: 384 more rows]

## Sheet: Table S6
Table S6 Identification of HT-responsive miRNAs in flower bud of soybean CMS-based F1 under HT stress
Mature miRNA ID	NF1NT TPM	YF1NT TPM	NF1HT TPM	YF1HT TPM
gma-miR1507c-3p	620.445	753.896	299.753	447.575
[truncated: 1,312 more rows]

## Sheet: Table S7
Table S7 The predicted targets of miRNAs identified in flower bud of soybean CMS-based F1 under HT stress
[truncated: 5,917 more rows]

[truncated: 1 more sheets: Table S8]
